# Supplementary material for: A rapid increase in tropical species of grouper (Perciformes: Serranidae) in the temperate waters, the Goto Islands, Japan
Source: PLoS One. 2024 Sep 18;19(9):e0308715. doi: 10.1371/journal.pone.0308715 (PMC11410230; doi:10.1371/journal.pone.0308715)
Supplement: S1 Table — (XLSX) [file pone.0308715.s004.xlsx]

## Sheet: Plos
S4 Table. All measurement data of seven species of groupers landed at the Fukue Fish market on the Goto Island, Japan during 2008–2013.
Species	Date	Methods	Total Length (cm)	Body Weight (g)
E. Awoara	2008-01-05	Pole-and-line fishing	35	730
E. Awoara	2008-01-05	Pole-and-line fishing	39	1000
E. Awoara	2008-01-05	Pole-and-line fishing	43	1750
E. Awoara	2008-01-05	Pole-and-line fishing	43	1300
E. Awoara	2008-01-05	Pole-and-line fishing	37	880
E. Awoara	2008-01-05	Pole-and-line fishing	35	720
E. Awoara	2008-01-07	Trap pot	35	737.215
E. Awoara	2008-01-07		27	343.653
E. Awoara	2008-01-07	Longline	34	676.969
E. Awoara	2008-01-07	Longline	36	800.898
E. Awoara	2008-01-07	Longline	36	800.898
E. Awoara	2008-01-07	Trap pot	43	1350.61
E. Awoara	2008-01-07	Longline	37	868.108
E. Awoara	2008-01-07	Longline	37	868.108
E. Awoara	2008-01-07		38	938.939
E. Awoara	2008-01-07	Longline	39	1013.48
E. Awoara	2008-01-07	Longline	36	800.898
E. Awoara	2008-01-07		33	620.065
E. Awoara	2008-01-07	Pole-and-line fishing	34	800
E. Awoara	2008-01-07	Pole-and-line fishing	45	1543.83
E. Awoara	2008-01-07		35	737.215
E. Awoara	2008-01-07		34	676.969
E. Awoara	2008-01-07		36	800.898
E. Awoara	2008-01-07	Longline	38	938.939
E. Awoara	2008-01-07		36	800.898
E. Awoara	2008-01-07		36	800.898
E. Awoara	2008-01-07		35	737.215
E. Awoara	2008-01-07	Longline	38	938.939
E. Awoara	2008-01-07		37	868.108
E. Awoara	2008-01-07	Longline	39	1013.48
E. Awoara	2008-01-07		37	868.108
E. Awoara	2008-01-07		38	938.939
E. Awoara	2008-01-07		37	868.108
E. Awoara	2008-01-07	Longline	40	1091.83
E. Awoara	2008-01-07		40	1091.83
E. Awoara	2008-01-07	Pole-and-line fishing	40	1091.83
E. Awoara	2008-01-07	Longline	45	1543.83
E. Awoara	2008-01-07	Pole-and-line fishing	38	938.939
E. Awoara	2008-01-07	Pole-and-line fishing	45	1543.83
E. Awoara	2008-01-07	Pole-and-line fishing	36	800.898
E. Awoara	2008-01-07	Longline	40	1091.83
E. Awoara	2008-01-07	Longline	39	1013.48
E. Awoara	2008-01-07	Longline	29	424.028
E. Awoara	2008-01-07	Longline	24	243.039
E. Awoara	2008-01-07	Pole-and-line fishing	38	938.939
E. Awoara	2008-01-07	Pole-and-line fishing	45	1543.83
E. Awoara	2008-01-07	Pole-and-line fishing	40	1091.83
E. Awoara	2008-01-07	Pole-and-line fishing	39	1013.48
E. Awoara	2008-01-07	Pole-and-line fishing	37	868.108
E. Awoara	2008-01-07	Pole-and-line fishing	31	515.917
E. Awoara	2008-01-07		36	800.898
E. Awoara	2008-01-07		38	938.939
E. Awoara	2008-01-08	Longline	32	566.412
E. Awoara	2008-01-08	Pole-and-line fishing	35	737.215
E. Awoara	2008-01-08	Pole-and-line fishing	37	868.108
E. Awoara	2008-01-08	Longline	35	737.215
E. Awoara	2008-01-08	Longline	40	1091.83
E. Awoara	2008-01-08	Pole-and-line fishing	35	737.215
E. Awoara	2008-01-08	Pole-and-line fishing	35	737.215
E. Awoara	2008-01-08	Longline	38	938.939
E. Awoara	2008-01-08	Pole-and-line fishing	42	1260.3
E. Awoara	2008-01-08	Pole-and-line fishing	43	1350.61
E. Awoara	2008-01-08	Longline	41	1174.07
E. Awoara	2008-01-08	Longline	46	1646.92
E. Awoara	2008-01-08	Pole-and-line fishing	43	1350.61
E. Awoara	2008-01-08		43	1700
E. Awoara	2008-01-08		35	737.215
E. Awoara	2008-01-09		33	580
E. Awoara	2008-01-09		33	600
E. Awoara	2008-01-09	Pole-and-line fishing	36	800.898
E. Awoara	2008-01-09	Pole-and-line fishing	36	800.898
E. Awoara	2008-01-09	Pole-and-line fishing	32	600
E. Awoara	2008-01-09		38	770
E. Awoara	2008-01-09	Pole-and-line fishing	34	650
E. Awoara	2008-01-09		35	800
E. Awoara	2008-01-09	Pole-and-line fishing	33	700
E. Awoara	2008-01-09	Pole-and-line fishing	37	800
E. Awoara	2008-01-09	Pole-and-line fishing	42	1260.3
E. Awoara	2008-01-09	Longline	39	830
E. Awoara	2008-01-09	Gill net	42	1200
E. Awoara	2008-01-09	Pole-and-line fishing	38	1000
E. Awoara	2008-01-09	Longline	39	1000
E. Awoara	2008-01-09	Pole-and-line fishing	37	1200
E. Awoara	2008-01-09	Pole-and-line fishing	40	1300
E. Awoara	2008-01-09	Pole-and-line fishing	44	1400
E. Awoara	2008-01-09	Pole-and-line fishing	41	1400
E. Awoara	2008-01-09	Pole-and-line fishing	43	1400
E. Awoara	2008-01-09	Pole-and-line fishing	45	1543.83
E. Awoara	2008-01-09	Pole-and-line fishing	50	2104.63
E. Awoara	2008-01-09		39	910
E. Awoara	2008-01-09	Pole-and-line fishing	38	810
E. Awoara	2008-01-09	Pole-and-line fishing	35	680
E. Awoara	2008-01-09	Pole-and-line fishing	40	1100
E. Awoara	2008-01-09	Pole-and-line fishing	36	660
E. Awoara	2008-01-09	Pole-and-line fishing	35	610
E. Awoara	2008-01-09	Pole-and-line fishing	33	500
E. Awoara	2008-01-10		29	424.028
E. Awoara	2008-01-10	Pole-and-line fishing	30	468.487
E. Awoara	2008-01-10		42	1260.3
E. Awoara	2008-01-10	Pole-and-line fishing	34	676.969
E. Awoara	2008-01-10	Pole-and-line fishing	35	900
E. Awoara	2008-01-10	Pole-and-line fishing	34	676.969
E. Awoara	2008-01-10	Pole-and-line fishing	36	800.898
E. Awoara	2008-01-10	Pole-and-line fishing	36	800.898
E. Awoara	2008-01-10	Pole-and-line fishing	37	868.108
E. Awoara	2008-01-10	Pole-and-line fishing	32	566.412
E. Awoara	2008-01-10	Pole-and-line fishing	35	737.215
E. Awoara	2008-01-10	Pole-and-line fishing	38	938.939
E. Awoara	2008-01-10	Pole-and-line fishing	36	800.898
E. Awoara	2008-01-10	Longline	34	676.969
E. Awoara	2008-01-10	Pole-and-line fishing	37	868.108
E. Awoara	2008-01-10	Pole-and-line fishing	37	868.108
E. Awoara	2008-01-10	Pole-and-line fishing	40	1091.83
E. Awoara	2008-01-10	Pole-and-line fishing	36	800.898
E. Awoara	2008-01-10	Longline	37	868.108
E. Awoara	2008-01-10	Longline	38	938.939
E. Awoara	2008-01-10	Pole-and-line fishing	48	1800
E. Awoara	2008-01-10	Pole-and-line fishing	38	938.939
E. Awoara	2008-01-10	Pole-and-line fishing	48	1950
E. Awoara	2008-01-10		45	1700
E. Awoara	2008-01-10	Trap cage	42	1260.3
E. Awoara	2008-01-10	Longline	35	737.215
E. Awoara	2008-01-11	Pole-and-line fishing	32	600
E. Awoara	2008-01-11	Pole-and-line fishing	33	620.065
E. Awoara	2008-01-11	Pole-and-line fishing	33	620.065
E. Awoara	2008-01-11	Pole-and-line fishing	34	676.969
E. Awoara	2008-01-11	Pole-and-line fishing	34	540
E. Awoara	2008-01-11	Pole-and-line fishing	34	676.969
E. Awoara	2008-01-11	Pole-and-line fishing	33	580
E. Awoara	2008-01-11	Pole-and-line fishing	35	737.215
E. Awoara	2008-01-11	Pole-and-line fishing	35	737.215
E. Awoara	2008-01-11	Pole-and-line fishing	36	800.898
E. Awoara	2008-01-11	Pole-and-line fishing	37	868.108
E. Awoara	2008-01-11	Longline	35	730
E. Awoara	2008-01-11	Pole-and-line fishing	37	868.108
E. Awoara	2008-01-11	Pole-and-line fishing	37	868.108
E. Awoara	2008-01-11	Pole-and-line fishing	38	938.939
E. Awoara	2008-01-11	Pole-and-line fishing	38	938.939
E. Awoara	2008-01-11	Pole-and-line fishing	38	938.939
E. Awoara	2008-01-11	Pole-and-line fishing	38	938.939
E. Awoara	2008-01-11	Pole-and-line fishing	37	790
E. Awoara	2008-01-11	Longline	36	870
E. Awoara	2008-01-11	Pole-and-line fishing	38	850
E. Awoara	2008-01-11	Pole-and-line fishing	39	1013.48
E. Awoara	2008-01-11	Pole-and-line fishing	41	1000
E. Awoara	2008-01-11	Longline	37	920
E. Awoara	2008-01-11	Pole-and-line fishing	38	880
E. Awoara	2008-01-11	Longline	38	1000
E. Awoara	2008-01-11	Pole-and-line fishing	39	940
E. Awoara	2008-01-11	Pole-and-line fishing	42	1260.3
E. Awoara	2008-01-11	Pole-and-line fishing	39	960
E. Awoara	2008-01-11	Pole-and-line fishing	40	990
E. Awoara	2008-01-11	Pole-and-line fishing	44	1300
E. Awoara	2008-01-11	Longline	41	1300
E. Awoara	2008-01-11		46	1300
E. Awoara	2008-01-11	Pole-and-line fishing	42	1260.3
E. Awoara	2008-01-11	Longline	42	1300
E. Awoara	2008-01-11	Pole-and-line fishing	46	1700
E. Awoara	2008-01-11		47	1800
E. Awoara	2008-01-11	Longline	45	1700
E. Awoara	2008-01-11	Pole-and-line fishing	49	1983.22
E. Awoara	2008-01-11	Pole-and-line fishing	32	530
E. Awoara	2008-01-11	Pole-and-line fishing	36	830
E. Awoara	2008-01-11	Longline	35	780
E. Awoara	2008-01-11	Longline	35	740
E. Awoara	2008-01-11	Longline	35	720
E. Awoara	2008-01-11	Longline	34	820
E. Awoara	2008-01-11	Longline	34	730
E. Awoara	2008-01-11		42	1260.3
E. Awoara	2008-01-12	Pole-and-line fishing	30	468.487
E. Awoara	2008-01-12	Pole-and-line fishing	31	515.917
E. Awoara	2008-01-12	Pole-and-line fishing	32	566.412
E. Awoara	2008-01-12	Pole-and-line fishing	34	676.969
E. Awoara	2008-01-12	Pole-and-line fishing	37	868.108
E. Awoara	2008-01-12	Pole-and-line fishing	37	868.108
E. Awoara	2008-01-12	Pole-and-line fishing	45	1543.83
E. Awoara	2008-01-12	Pole-and-line fishing	39	1200
E. Awoara	2008-01-12	Set net	37	900
E. Awoara	2008-01-13	Longline	31	450
E. Awoara	2008-01-13	Pole-and-line fishing	35	700
E. Awoara	2008-01-13	Pole-and-line fishing	44	1300
E. Awoara	2008-01-14	Pole-and-line fishing	30	468.487
E. Awoara	2008-01-14	Pole-and-line fishing	43	1350.61
E. Awoara	2008-01-14	Pole-and-line fishing	48	1866.53
E. Awoara	2008-01-14	Pole-and-line fishing	35	737.215
E. Awoara	2008-01-15	Pole-and-line fishing	38	850
E. Awoara	2008-01-15	Pole-and-line fishing	39	1050
E. Awoara	2008-01-15	Pole-and-line fishing	39	1150
E. Awoara	2008-01-15	Pole-and-line fishing	42	1250
E. Awoara	2008-01-15	Pole-and-line fishing	50	1800
E. Awoara	2008-01-15	Pole-and-line fishing	50	2200
E. Awoara	2008-01-15	Pole-and-line fishing	39	1100
E. Awoara	2008-01-16	Pole-and-line fishing	30	450
E. Awoara	2008-01-16	Pole-and-line fishing	31	480
E. Awoara	2008-01-16	Pole-and-line fishing	32	580
E. Awoara	2008-01-16	Pole-and-line fishing	32	580
E. Awoara	2008-01-16	Pole-and-line fishing	32	580
E. Awoara	2008-01-16	Pole-and-line fishing	32	640
E. Awoara	2008-01-16	Pole-and-line fishing	33	570
E. Awoara	2008-01-16	Pole-and-line fishing	36	740
E. Awoara	2008-01-16	Pole-and-line fishing	34	676.969
E. Awoara	2008-01-16	Pole-and-line fishing	34	750
E. Awoara	2008-01-16	Pole-and-line fishing	36	840
E. Awoara	2008-01-16	Pole-and-line fishing	35	780
E. Awoara	2008-01-16	Pole-and-line fishing	35	737.215
E. Awoara	2008-01-16	Pole-and-line fishing	42	1250
E. Awoara	2008-01-16	Pole-and-line fishing	39	1100
E. Awoara	2008-01-16	Pole-and-line fishing	39	1100
E. Awoara	2008-01-16	Pole-and-line fishing	40	1100
E. Awoara	2008-01-16	Pole-and-line fishing	40	1300
E. Awoara	2008-01-16	Pole-and-line fishing	45	1400
E. Awoara	2008-01-16	Pole-and-line fishing	44	1600
E. Awoara	2008-01-16	Pole-and-line fishing	46	1900
E. Awoara	2008-01-16	Pole-and-line fishing	46	1646.92
E. Awoara	2008-01-16	Pole-and-line fishing	44	1800
E. Awoara	2008-01-16	Pole-and-line fishing	46	1646.92
E. Awoara	2008-01-16	Pole-and-line fishing	47	2100
E. Awoara	2008-01-16	Longline	51	2300
E. Awoara	2008-01-17		35	737.215
E. Awoara	2008-01-18	Longline	30	468.487
E. Awoara	2008-01-18	Longline	34	676.969
E. Awoara	2008-01-18	Longline	35	737.215
E. Awoara	2008-01-18	Longline	36	800.898
E. Awoara	2008-01-19	Pole-and-line fishing	39	1100
E. Awoara	2008-01-21	Pole-and-line fishing	36	1300
E. Awoara	2008-01-21	Gill net	34	676.969
E. Awoara	2008-01-21	Gill net	37	868.108
E. Awoara	2008-01-21	Longline	45	1543.83
E. Awoara	2008-01-21	Longline	34	676.969
E. Awoara	2008-01-21	Pole-and-line fishing	42	1260.3
E. Awoara	2008-01-21	Pole-and-line fishing	38	938.939
E. Awoara	2008-01-23	Pole-and-line fishing	36	730
E. Awoara	2008-01-23	Pole-and-line fishing	35	750
E. Awoara	2008-01-23	Pole-and-line fishing	37	870
E. Awoara	2008-01-23	Pole-and-line fishing	43	1320
E. Awoara	2008-01-23	Pole-and-line fishing	42	1400
E. Awoara	2008-01-23	Pole-and-line fishing	46	1750
E. Awoara	2008-01-23	Pole-and-line fishing	46	1950
E. Awoara	2008-01-23	Pole-and-line fishing	47	1600
E. Awoara	2008-01-23	Pole-and-line fishing	38	710
E. Awoara	2008-01-23	Pole-and-line fishing	38	750
E. Awoara	2008-01-23	Pole-and-line fishing	32	620
E. Awoara	2008-01-23	Pole-and-line fishing	34	620
E. Awoara	2008-01-23	Pole-and-line fishing	46	1400
E. Awoara	2008-01-24		40	1000
E. Awoara	2008-01-26	Set net	39	1200
E. Awoara	2008-01-27		29	424.028
E. Awoara	2008-01-27	Pole-and-line fishing	31	515.917
E. Awoara	2008-01-27		31	515.917
E. Awoara	2008-01-27	Pole-and-line fishing	32	566.412
E. Awoara	2008-01-27	Pole-and-line fishing	33	620.065
E. Awoara	2008-01-27		33	620.065
E. Awoara	2008-01-27	Pole-and-line fishing	34	676.969
E. Awoara	2008-01-27	Pole-and-line fishing	34	676.969
E. Awoara	2008-01-27	Pole-and-line fishing	31	515.917
E. Awoara	2008-01-27		35	737.215
E. Awoara	2008-01-27	Gill net	40	1091.83
E. Awoara	2008-01-27	Pole-and-line fishing	39	1013.48
E. Awoara	2008-01-27	Gill net	41	1174.07
E. Awoara	2008-01-27		39	1013.48
E. Awoara	2008-01-27	Spearfishing	38	938.939
E. Awoara	2008-01-27	Pole-and-line fishing	41	1174.07
E. Awoara	2008-01-27	Pole-and-line fishing	36	800.898
E. Awoara	2008-01-27	Pole-and-line fishing	42	1260.3
E. Awoara	2008-01-27	Gill net	45	1543.83
E. Awoara	2008-01-27	Pole-and-line fishing	42	1260.3
E. Awoara	2008-01-27	Pole-and-line fishing	38	938.939
E. Awoara	2008-01-27	Pole-and-line fishing	44	1445.09
E. Awoara	2008-01-27	Pole-and-line fishing	44	1445.09
E. Awoara	2008-01-27	Trap pot	46	1646.92
E. Awoara	2008-01-27	Pole-and-line fishing	45	1543.83
E. Awoara	2008-01-27	Pole-and-line fishing	42	1260.3
E. Awoara	2008-01-27	Pole-and-line fishing	44	1445.09
E. Awoara	2008-01-27	Pole-and-line fishing	46	1646.92
E. Awoara	2008-01-27	Pole-and-line fishing	48	1866.53
E. Awoara	2008-01-27	Gill net	42	1260.3
E. Awoara	2008-01-27	Longline	39	1013.48
E. Awoara	2008-01-27	Longline	40	1091.83
E. Awoara	2008-01-27		31	515.917
E. Awoara	2008-01-27	Gill net	38	938.939
E. Awoara	2008-01-27	Gill net	36	800.898
E. Awoara	2008-01-27	Gill net	33	620.065
E. Awoara	2008-01-27	Gill net	32	566.412
E. Awoara	2008-01-28	Pole-and-line fishing	34	676.969
E. Awoara	2008-01-28	Longline	36	700
E. Awoara	2008-01-28	Pole-and-line fishing	36	800.898
E. Awoara	2008-01-28	Longline	36	730
E. Awoara	2008-01-28	Longline	37	750
E. Awoara	2008-01-28	Pole-and-line fishing	33	520
E. Awoara	2008-01-28	Longline	42	1150
E. Awoara	2008-01-28	Pole-and-line fishing	47	1754.46
E. Awoara	2008-01-28	Pole-and-line fishing	41	1120
E. Awoara	2008-01-28	Spearfishing	40	1150
E. Awoara	2008-01-28	Pole-and-line fishing	40	1180
E. Awoara	2008-01-28	Pole-and-line fishing	34	700
E. Awoara	2008-01-28	Gill net	41	820
E. Awoara	2008-01-29		32	563.287
E. Awoara	2008-01-29		33	616.718
E. Awoara	2008-01-29		34	673.393
E. Awoara	2008-01-29	Pole-and-line fishing	33	616.718
E. Awoara	2008-01-29	Pole-and-line fishing	35	733.405
E. Awoara	2008-01-29	Longline	34	673.393
E. Awoara	2008-01-29	Longline	35	733.405
E. Awoara	2008-01-29	Longline	35	733.405
E. Awoara	2008-01-29	Longline	42	1254.68
E. Awoara	2008-01-29	Longline	45	1537.36
E. Awoara	2008-01-29	Trap pot	38	934.385
E. Awoara	2008-01-30	Pole-and-line fishing	32	500
E. Awoara	2008-01-30	Pole-and-line fishing	35	600
E. Awoara	2008-01-30	Pole-and-line fishing	36	690
E. Awoara	2008-01-30	Pole-and-line fishing	43	1300
E. Awoara	2008-01-30	Pole-and-line fishing	47	2000
E. Awoara	2008-01-30	Gill net	36	800.898
E. Awoara	2008-01-31	Pole-and-line fishing	33	580
E. Awoara	2008-01-31	Longline	34	700
E. Awoara	2008-01-31	Pole-and-line fishing	34	610
E. Awoara	2008-01-31	Pole-and-line fishing	36	700
E. Awoara	2008-01-31	Pole-and-line fishing	35	640
E. Awoara	2008-01-31	Pole-and-line fishing	37	800
E. Awoara	2008-01-31	Longline	38	930
E. Awoara	2008-01-31	Pole-and-line fishing	39	930
E. Awoara	2008-02-01	Set net	31	515.917
E. Awoara	2008-02-02	Pole-and-line fishing	33	540
E. Awoara	2008-02-02	Gill net	37	868.108
E. Awoara	2008-02-02	Pole-and-line fishing	37	830
E. Awoara	2008-02-02	Gill net	41	1174.07
E. Awoara	2008-02-02	Gill net	41	1174.07
E. Awoara	2008-02-02	Pole-and-line fishing	37	950
E. Awoara	2008-02-02	Gill net	40	1091.83
E. Awoara	2008-02-02	Gill net	42	1260.3
E. Awoara	2008-02-02	Gill net	41	1174.07
E. Awoara	2008-02-02	Pole-and-line fishing	49	1500
E. Awoara	2008-02-02	Pole-and-line fishing	46	1600
E. Awoara	2008-02-02	Pole-and-line fishing	38	938.939
E. Awoara	2008-02-02	Pole-and-line fishing	33	620.065
E. Awoara	2008-02-02	Pole-and-line fishing	32	566.412
E. Awoara	2008-02-02	Gill net	33	620.065
E. Awoara	2008-02-02	Gill net	33	620.065
E. Awoara	2008-02-02	Gill net	35	737.215
E. Awoara	2008-02-04	Longline	34	550
E. Awoara	2008-02-04	Pole-and-line fishing	29	424.028
E. Awoara	2008-02-04	Pole-and-line fishing	33	620.065
E. Awoara	2008-02-04	Pole-and-line fishing	33	620.065
E. Awoara	2008-02-04	Pole-and-line fishing	32	600
E. Awoara	2008-02-04	Pole-and-line fishing	31	515.917
E. Awoara	2008-02-04	Pole-and-line fishing	35	650
E. Awoara	2008-02-04	Pole-and-line fishing	32	566.412
E. Awoara	2008-02-04	Pole-and-line fishing	37	800
E. Awoara	2008-02-04	Pole-and-line fishing	37	868.108
E. Awoara	2008-02-04	Pole-and-line fishing	37	868.108
E. Awoara	2008-02-04	Pole-and-line fishing	36	800.898
E. Awoara	2008-02-04	Pole-and-line fishing	36	800.898
E. Awoara	2008-02-04	Pole-and-line fishing	39	1013.48
E. Awoara	2008-02-04	Pole-and-line fishing	42	1150
E. Awoara	2008-02-04	Pole-and-line fishing	42	1260.3
E. Awoara	2008-02-04	Longline	41	1174.07
E. Awoara	2008-02-04	Pole-and-line fishing	42	1120
E. Awoara	2008-02-04	Pole-and-line fishing	43	1350.61
E. Awoara	2008-02-04	Pole-and-line fishing	40	1091.83
E. Awoara	2008-02-04	Pole-and-line fishing	44	1445.09
E. Awoara	2008-02-04	Pole-and-line fishing	47	1754.46
E. Awoara	2008-02-04	Pole-and-line fishing	43	1380
E. Awoara	2008-02-04	Pole-and-line fishing	49	1700
E. Awoara	2008-02-04	Pole-and-line fishing	47	1754.46
E. Awoara	2008-02-04	Pole-and-line fishing	44	1620
E. Awoara	2008-02-04	Pole-and-line fishing	46	1646.92
E. Awoara	2008-02-04	Pole-and-line fishing	50	2104.63
E. Awoara	2008-02-04	Pole-and-line fishing	47	1754.46
E. Awoara	2008-02-04	Pole-and-line fishing	36	800.898
E. Awoara	2008-02-04	Pole-and-line fishing	34	676.969
E. Awoara	2008-02-05	Pole-and-line fishing	32	563.287
E. Awoara	2008-02-05	Pole-and-line fishing	32	563.287
E. Awoara	2008-02-05	Pole-and-line fishing	34	673.393
E. Awoara	2008-02-05	Pole-and-line fishing	34	673.393
E. Awoara	2008-02-05	Pole-and-line fishing	35	733.405
E. Awoara	2008-02-05	Pole-and-line fishing	34	673.393
E. Awoara	2008-02-05	Pole-and-line fishing	34	673.393
E. Awoara	2008-02-05	Pole-and-line fishing	36	796.846
E. Awoara	2008-02-05	Pole-and-line fishing	35	733.405
E. Awoara	2008-02-05	Pole-and-line fishing	35	733.405
E. Awoara	2008-02-05	Pole-and-line fishing	35	733.405
E. Awoara	2008-02-05	Pole-and-line fishing	36	796.846
E. Awoara	2008-02-05	Pole-and-line fishing	36	796.846
E. Awoara	2008-02-05	Pole-and-line fishing	35	733.405
E. Awoara	2008-02-05	Pole-and-line fishing	34	673.393
E. Awoara	2008-02-05	Pole-and-line fishing	36	796.846
E. Awoara	2008-02-05	Pole-and-line fishing	37	863.808
E. Awoara	2008-02-05	Pole-and-line fishing	35	733.405
E. Awoara	2008-02-05	Pole-and-line fishing	38	934.385
E. Awoara	2008-02-05	Pole-and-line fishing	37	863.808
E. Awoara	2008-02-05	Pole-and-line fishing	40	1086.75
E. Awoara	2008-02-05	Pole-and-line fishing	40	1086.75
E. Awoara	2008-02-05	Pole-and-line fishing	38	934.385
E. Awoara	2008-02-05	Pole-and-line fishing	36	796.846
E. Awoara	2008-02-05	Pole-and-line fishing	36	796.846
E. Awoara	2008-02-05	Pole-and-line fishing	38	934.385
E. Awoara	2008-02-05	Pole-and-line fishing	39	1008.67
E. Awoara	2008-02-05	Pole-and-line fishing	40	1086.75
E. Awoara	2008-02-05	Pole-and-line fishing	43	1344.71
E. Awoara	2008-02-05	Pole-and-line fishing	44	1438.9
E. Awoara	2008-02-05	Pole-and-line fishing	42	1254.68
E. Awoara	2008-02-05	Pole-and-line fishing	45	1537.36
E. Awoara	2008-02-05	Pole-and-line fishing	43	1344.71
E. Awoara	2008-02-05	Pole-and-line fishing	47	1747.4
E. Awoara	2008-02-05	Pole-and-line fishing	48	1859.17
E. Awoara	2008-02-05	Pole-and-line fishing	48	1859.17
E. Awoara	2008-02-05	Pole-and-line fishing	35	733.405
E. Awoara	2008-02-06	Pole-and-line fishing	32	563.287
E. Awoara	2008-02-06	Pole-and-line fishing	31	540
E. Awoara	2008-02-06	Pole-and-line fishing	37	863.808
E. Awoara	2008-02-06	Pole-and-line fishing	38	934.385
E. Awoara	2008-02-06	Pole-and-line fishing	36	800
E. Awoara	2008-02-06	Pole-and-line fishing	38	810
E. Awoara	2008-02-06	Pole-and-line fishing	44	1438.9
E. Awoara	2008-02-06	Pole-and-line fishing	47	2000
E. Awoara	2008-02-06	Pole-and-line fishing	37	910
E. Awoara	2008-02-06	Pole-and-line fishing	32	830
E. Awoara	2008-02-06	Pole-and-line fishing	41	1100
E. Awoara	2008-02-06	Pole-and-line fishing	37	880
E. Awoara	2008-02-06	Pole-and-line fishing	35	710
E. Awoara	2008-02-06	Pole-and-line fishing	38	880
E. Awoara	2008-02-06	Pole-and-line fishing	33	630
E. Awoara	2008-02-06	Pole-and-line fishing	34	790
E. Awoara	2008-02-06	Pole-and-line fishing	38	920
E. Awoara	2008-02-07	Gill net	48	1600
E. Awoara	2008-02-08	Pole-and-line fishing	37	868.108
E. Awoara	2008-02-08	Pole-and-line fishing	35	737.215
E. Awoara	2008-02-08	Longline	40	1091.83
E. Awoara	2008-02-08	Longline	37	868.108
E. Awoara	2008-02-08	Longline	37	868.108
E. Awoara	2008-02-08	Longline	42	1260.3
E. Awoara	2008-02-09	Pole-and-line fishing	33	616.718
E. Awoara	2008-02-09	Pole-and-line fishing	36	796.846
E. Awoara	2008-02-09	Pole-and-line fishing	37	863.808
E. Awoara	2008-02-09	Pole-and-line fishing	37	863.808
E. Awoara	2008-02-09	Pole-and-line fishing	36	796.846
E. Awoara	2008-02-09	Pole-and-line fishing	38	934.385
E. Awoara	2008-02-09	Pole-and-line fishing	38	934.385
E. Awoara	2008-02-09	Pole-and-line fishing	39	1008.67
E. Awoara	2008-02-09		41	1280
E. Awoara	2008-02-09	Pole-and-line fishing	39	1008.67
E. Awoara	2008-02-09	Longline	38	1000
E. Awoara	2008-02-09	Pole-and-line fishing	41	1168.72
E. Awoara	2008-02-09	Pole-and-line fishing	41	1168.72
E. Awoara	2008-02-09	Pole-and-line fishing	43	1344.71
E. Awoara	2008-02-09	Longline	43	1344.71
E. Awoara	2008-02-09	Pole-and-line fishing	41	1168.72
E. Awoara	2008-02-09	Longline	44	1438.9
E. Awoara	2008-02-09	Longline	46	1520
E. Awoara	2008-02-09	Pole-and-line fishing	48	1859.17
E. Awoara	2008-02-09	Pole-and-line fishing	46	1640.16
E. Awoara	2008-02-09	Pole-and-line fishing	47	1747.4
E. Awoara	2008-02-09	Pole-and-line fishing	45	1537.36
E. Awoara	2008-02-09	Pole-and-line fishing	47	1747.4
E. Awoara	2008-02-09	Pole-and-line fishing	37	863.808
E. Awoara	2008-02-09	Pole-and-line fishing	41	1168.72
E. Awoara	2008-02-09	Pole-and-line fishing	35	733.405
E. Awoara	2008-02-09	Pole-and-line fishing	44	1438.9
E. Awoara	2008-02-09	Pole-and-line fishing	35	733.405
E. Awoara	2008-02-09	Pole-and-line fishing	34	673.393
E. Awoara	2008-02-09	Pole-and-line fishing	36	796.846
E. Awoara	2008-02-09	Pole-and-line fishing	34	673.393
E. Awoara	2008-02-09	Pole-and-line fishing	37	820
E. Awoara	2008-02-09	Pole-and-line fishing	30	450
E. Awoara	2008-02-09	Pole-and-line fishing	33	580
E. Awoara	2008-02-09	Pole-and-line fishing	33	700
E. Awoara	2008-02-09	Longline	35	733.405
E. Awoara	2008-02-09	Longline	39	1008.67
E. Awoara	2008-02-10	Longline	35	733.405
E. Awoara	2008-02-10	Longline	35	733.405
E. Awoara	2008-02-10	Longline	36	796.846
E. Awoara	2008-02-10	Longline	38	934.385
E. Awoara	2008-02-10	Longline	39	1008.67
E. Awoara	2008-02-11	Gill net	31	513.007
E. Awoara	2008-02-11	Gill net	32	563.287
E. Awoara	2008-02-11	Gill net	32	563.287
E. Awoara	2008-02-11	Gill net	34	673.393
E. Awoara	2008-02-11	Gill net	35	733.405
E. Awoara	2008-02-11	Gill net	32	563.287
E. Awoara	2008-02-11	Longline	37	680
E. Awoara	2008-02-11	Set net	34	673.393
E. Awoara	2008-02-12	Pole-and-line fishing	32	563.287
E. Awoara	2008-02-12	Pole-and-line fishing	32	563.287
E. Awoara	2008-02-12	Pole-and-line fishing	34	673.393
E. Awoara	2008-02-12	Pole-and-line fishing	36	796.846
E. Awoara	2008-02-12	Pole-and-line fishing	37	863.808
E. Awoara	2008-02-12	Pole-and-line fishing	42	1254.68
E. Awoara	2008-02-12	Pole-and-line fishing	43	1344.71
E. Awoara	2008-02-12	Pole-and-line fishing	36	796.846
E. Awoara	2008-02-12		37	863.808
E. Awoara	2008-02-12	Pole-and-line fishing	45	1537.36
E. Awoara	2008-02-12		38	934.385
E. Awoara	2008-02-12	Pole-and-line fishing	46	1640.16
E. Awoara	2008-02-12	Pole-and-line fishing	33	616.718
E. Awoara	2008-02-12		36	796.846
E. Awoara	2008-02-12	Pole-and-line fishing	36	796.846
E. Awoara	2008-02-12	Pole-and-line fishing	47	1747.4
E. Awoara	2008-02-12	Pole-and-line fishing	48	1859.17
E. Awoara	2008-02-12	Pole-and-line fishing	37	863.808
E. Awoara	2008-02-12		40	1086.75
E. Awoara	2008-02-12	Pole-and-line fishing	42	1254.68
E. Awoara	2008-02-12	Pole-and-line fishing	35	733.405
E. Awoara	2008-02-12	Pole-and-line fishing	43	1344.71
E. Awoara	2008-02-12		42	1254.68
E. Awoara	2008-02-12	Pole-and-line fishing	42	1254.68
E. Awoara	2008-02-12	Pole-and-line fishing	46	1640.16
E. Awoara	2008-02-12	Pole-and-line fishing	43	1344.71
E. Awoara	2008-02-12	Pole-and-line fishing	43	1344.71
E. Awoara	2008-02-12	Pole-and-line fishing	32	563.287
E. Awoara	2008-02-12	Pole-and-line fishing	33	616.718
E. Awoara	2008-02-12	Pole-and-line fishing	34	673.393
E. Awoara	2008-02-12	Pole-and-line fishing	35	733.405
E. Awoara	2008-02-12	Pole-and-line fishing	32	563.287
E. Awoara	2008-02-13	Pole-and-line fishing	29	421.527
E. Awoara	2008-02-13	Pole-and-line fishing	32	563.287
E. Awoara	2008-02-13	Pole-and-line fishing	35	733.405
E. Awoara	2008-02-13	Pole-and-line fishing	43	1344.71
E. Awoara	2008-02-13	Pole-and-line fishing	44	1438.9
E. Awoara	2008-02-13	Pole-and-line fishing	45	1537.36
E. Awoara	2008-02-13	Pole-and-line fishing	46	1640.16
E. Awoara	2008-02-13	Pole-and-line fishing	46	1640.16
E. Awoara	2008-02-13	Pole-and-line fishing	46	1640.16
E. Awoara	2008-02-13	Pole-and-line fishing	36	900
E. Awoara	2008-02-14	Gill net	43	1300
E. Awoara	2008-02-14	Gill net	44	1600
E. Awoara	2008-02-14	Gill net	37	1050
E. Awoara	2008-02-14	Gill net	34	920
E. Awoara	2008-02-14	Gill net	32	630
E. Awoara	2008-02-14	Pole-and-line fishing	34	570
E. Awoara	2008-02-14	Pole-and-line fishing	36	820
E. Awoara	2008-02-15	Gill net	30	465.785
E. Awoara	2008-02-15	Gill net	29	421.527
E. Awoara	2008-02-16	Set net	31	513.007
E. Awoara	2008-02-16	Set net	31	513.007
E. Awoara	2008-02-18	Longline	47	1800
E. Awoara	2008-02-19	Pole-and-line fishing	28	400
E. Awoara	2008-02-19	Pole-and-line fishing	33	630
E. Awoara	2008-02-19	Pole-and-line fishing	31	550
E. Awoara	2008-02-19	Pole-and-line fishing	32	560
E. Awoara	2008-02-19	Pole-and-line fishing	34	630
E. Awoara	2008-02-19	Pole-and-line fishing	31	580
E. Awoara	2008-02-19	Pole-and-line fishing	33	650
E. Awoara	2008-02-19	Pole-and-line fishing	38	980
E. Awoara	2008-02-19	Pole-and-line fishing	35	650
E. Awoara	2008-02-19	Pole-and-line fishing	35	780
E. Awoara	2008-02-19	Pole-and-line fishing	36	800
E. Awoara	2008-02-19	Gill net	33	616.718
E. Awoara	2008-02-19	Gill net	34	673.393
E. Awoara	2008-02-19	Pole-and-line fishing	37	760
E. Awoara	2008-02-19	Pole-and-line fishing	37	780
E. Awoara	2008-02-19	Pole-and-line fishing	38	920
E. Awoara	2008-02-19	Pole-and-line fishing	36	790
E. Awoara	2008-02-19	Gill net	35	733.405
E. Awoara	2008-02-19	Pole-and-line fishing	37	850
E. Awoara	2008-02-19	Pole-and-line fishing	38	870
E. Awoara	2008-02-19	Pole-and-line fishing	40	1100
E. Awoara	2008-02-19	Pole-and-line fishing	39	1200
E. Awoara	2008-02-19	Pole-and-line fishing	40	1200
E. Awoara	2008-02-19	Pole-and-line fishing	41	1300
E. Awoara	2008-02-19	Pole-and-line fishing	45	1600
E. Awoara	2008-02-19	Gill net	42	1254.68
E. Awoara	2008-02-19	Pole-and-line fishing	46	1600
E. Awoara	2008-02-19	Pole-and-line fishing	47	1700
E. Awoara	2008-02-19	Pole-and-line fishing	36	730
E. Awoara	2008-02-19	Pole-and-line fishing	35	680
E. Awoara	2008-02-20	Pole-and-line fishing	31	513.007
E. Awoara	2008-02-20	Pole-and-line fishing	36	890
E. Awoara	2008-02-20	Pole-and-line fishing	36	796.846
E. Awoara	2008-02-20	Pole-and-line fishing	35	733.405
E. Awoara	2008-02-20	Pole-and-line fishing	37	863.808
E. Awoara	2008-02-20	Pole-and-line fishing	36	796.846
E. Awoara	2008-02-20	Pole-and-line fishing	36	796.846
E. Awoara	2008-02-20	Pole-and-line fishing	38	934.385
E. Awoara	2008-02-20	Pole-and-line fishing	37	970
E. Awoara	2008-02-20	Pole-and-line fishing	39	1008.67
E. Awoara	2008-02-20	Pole-and-line fishing	43	1500
E. Awoara	2008-02-20	Pole-and-line fishing	47	1700
E. Awoara	2008-02-20	Pole-and-line fishing	34	740
E. Awoara	2008-02-20	Pole-and-line fishing	34	800
E. Awoara	2008-02-20	Pole-and-line fishing	33	650
E. Awoara	2008-02-20	Pole-and-line fishing	39	1100
E. Awoara	2008-02-20	Gill net	45	1537.36
E. Awoara	2008-02-21	Pole-and-line fishing	32	563.287
E. Awoara	2008-02-21	Pole-and-line fishing	33	616.718
E. Awoara	2008-02-21	Pole-and-line fishing	34	673.393
E. Awoara	2008-02-21	Pole-and-line fishing	35	733.405
E. Awoara	2008-02-21	Pole-and-line fishing	36	796.846
E. Awoara	2008-02-21	Pole-and-line fishing	36	796.846
E. Awoara	2008-02-21	Pole-and-line fishing	36	796.846
E. Awoara	2008-02-21	Pole-and-line fishing	37	863.808
E. Awoara	2008-02-21	Pole-and-line fishing	34	673.393
E. Awoara	2008-02-21	Pole-and-line fishing	37	863.808
E. Awoara	2008-02-21	Pole-and-line fishing	40	1086.75
E. Awoara	2008-02-21	Pole-and-line fishing	40	1086.75
E. Awoara	2008-02-22	Pole-and-line fishing	31	360
E. Awoara	2008-02-22	Pole-and-line fishing	35	733.405
E. Awoara	2008-02-22	Pole-and-line fishing	35	733.405
E. Awoara	2008-02-22	Pole-and-line fishing	38	930
E. Awoara	2008-02-22	Pole-and-line fishing	37	863.808
E. Awoara	2008-02-22	Pole-and-line fishing	40	1086.75
E. Awoara	2008-02-22	Pole-and-line fishing	32	563.287
E. Awoara	2008-02-22	Pole-and-line fishing	40	1100
E. Awoara	2008-02-22	Pole-and-line fishing	33	680
E. Awoara	2008-02-23	Pole-and-line fishing	33	620
E. Awoara	2008-02-23	Pole-and-line fishing	37	880
E. Awoara	2008-02-23	Pole-and-line fishing	33	660
E. Awoara	2008-02-23	Pole-and-line fishing	39	920
E. Awoara	2008-02-23	Pole-and-line fishing	35	770
E. Awoara	2008-02-23	Pole-and-line fishing	36	796.846
E. Awoara	2008-02-23	Pole-and-line fishing	37	710
E. Awoara	2008-02-23	Pole-and-line fishing	39	930
E. Awoara	2008-02-23	Pole-and-line fishing	38	830
E. Awoara	2008-02-23	Pole-and-line fishing	37	840
E. Awoara	2008-02-23	Pole-and-line fishing	35	690
E. Awoara	2008-02-23	Pole-and-line fishing	35	760
E. Awoara	2008-02-23	Pole-and-line fishing	32	610
E. Awoara	2008-02-24	Pole-and-line fishing	30	465.785
E. Awoara	2008-02-24	Pole-and-line fishing	33	616.718
E. Awoara	2008-02-24	Pole-and-line fishing	34	673.393
E. Awoara	2008-02-24	Pole-and-line fishing	34	673.393
E. Awoara	2008-02-24	Pole-and-line fishing	37	863.808
E. Awoara	2008-02-24	Pole-and-line fishing	42	1000
E. Awoara	2008-02-24	Pole-and-line fishing	40	1086.75
E. Awoara	2008-02-24	Pole-and-line fishing	42	1190
E. Awoara	2008-02-24	Pole-and-line fishing	41	1250
E. Awoara	2008-02-25	Gill net	35	733.405
E. Awoara	2008-02-25	Gill net	38	934.385
E. Awoara	2008-02-25	Set net	35	733.405
E. Awoara	2008-02-25	Gill net	35	733.405
E. Awoara	2008-02-26	Pole-and-line fishing	48	1859.17
E. Awoara	2008-02-26	Gill net	32	563.287
E. Awoara	2008-02-26	Gill net	32	563.287
E. Awoara	2008-02-26	Gill net	42	1254.68
E. Awoara	2008-02-28	Pole-and-line fishing	43	1344.71
E. Awoara	2008-02-29	Gill net	48	2000
E. Awoara	2008-02-29	Pole-and-line fishing	35	733.405
E. Awoara	2008-03-01	Pole-and-line fishing	31	600
E. Awoara	2008-03-01	Pole-and-line fishing	34	673.393
E. Awoara	2008-03-01		39	1100
E. Awoara	2008-03-01	Pole-and-line fishing	34	570
E. Awoara	2008-03-01	Pole-and-line fishing	37	863.808
E. Awoara	2008-03-01	Gill net	38	970
E. Awoara	2008-03-01	Gill net	42	1170
E. Awoara	2008-03-01	Pole-and-line fishing	36	790
E. Awoara	2008-03-01	Pole-and-line fishing	31	500
E. Awoara	2008-03-03	Trap pot	35	750
E. Awoara	2008-03-03	Trap pot	37	820
E. Awoara	2008-03-03	Pole-and-line fishing	38	934.385
E. Awoara	2008-03-03	Pole-and-line fishing	38	934.385
E. Awoara	2008-03-03	Pole-and-line fishing	40	1086.75
E. Awoara	2008-03-03	Trap pot	41	1400
E. Awoara	2008-03-03	Pole-and-line fishing	36	660
E. Awoara	2008-03-03	Pole-and-line fishing	42	1500
E. Awoara	2008-03-04	Pole-and-line fishing	35	733.405
E. Awoara	2008-03-04	Pole-and-line fishing	36	796.846
E. Awoara	2008-03-04	Pole-and-line fishing	36	796.846
E. Awoara	2008-03-04	Pole-and-line fishing	37	863.808
E. Awoara	2008-03-04	Pole-and-line fishing	38	934.385
E. Awoara	2008-03-04	Pole-and-line fishing	40	1086.75
E. Awoara	2008-03-04	Pole-and-line fishing	33	616.718
E. Awoara	2008-03-04	Pole-and-line fishing	32	563.287
E. Awoara	2008-03-05	Pole-and-line fishing	45	1537.36
E. Awoara	2008-03-06	Pole-and-line fishing	37	820
E. Awoara	2008-03-06	Set net	47	1500
E. Awoara	2008-03-06	Pole-and-line fishing	46	1500
E. Awoara	2008-03-06	Pole-and-line fishing	49	1900
E. Awoara	2008-03-06	Pole-and-line fishing	44	1500
E. Awoara	2008-03-07	Pole-and-line fishing	35	733.405
E. Awoara	2008-03-07	Pole-and-line fishing	35	733.405
E. Awoara	2008-03-07	Pole-and-line fishing	35	733.405
E. Awoara	2008-03-07	Pole-and-line fishing	30	465.785
E. Awoara	2008-03-07	Pole-and-line fishing	37	863.808
E. Awoara	2008-03-07	Pole-and-line fishing	34	673.393
E. Awoara	2008-03-07	Pole-and-line fishing	38	934.385
E. Awoara	2008-03-07	Pole-and-line fishing	35	733.405
E. Awoara	2008-03-07	Pole-and-line fishing	32	563.287
E. Awoara	2008-03-07	Pole-and-line fishing	38	934.385
E. Awoara	2008-03-07	Pole-and-line fishing	38	1300
E. Awoara	2008-03-07	Longline	42	1254.68
E. Awoara	2008-03-07	Longline	38	934.385
E. Awoara	2008-03-07	Longline	38	934.385
E. Awoara	2008-03-07	Pole-and-line fishing	34	673.393
E. Awoara	2008-03-07	Pole-and-line fishing	42	1254.68
E. Awoara	2008-03-07	Pole-and-line fishing	42	1254.68
E. Awoara	2008-03-07	Pole-and-line fishing	42	1254.68
E. Awoara	2008-03-07	Pole-and-line fishing	39	1008.67
E. Awoara	2008-03-07	Pole-and-line fishing	32	563.287
E. Awoara	2008-03-07	Longline	40	1086.75
E. Awoara	2008-03-07	Pole-and-line fishing	36	796.846
E. Awoara	2008-03-07	Pole-and-line fishing	35	733.405
E. Awoara	2008-03-07	Pole-and-line fishing	45	1537.36
E. Awoara	2008-03-07	Pole-and-line fishing	35	733.405
E. Awoara	2008-03-07	Pole-and-line fishing	30	465.785
E. Awoara	2008-03-07	Set net	36	796.846
E. Awoara	2008-03-08	Gill net	37	863.808
E. Awoara	2008-03-08	Gill net	39	1008.67
E. Awoara	2008-03-09	Pole-and-line fishing	34	673.393
E. Awoara	2008-03-09	Pole-and-line fishing	35	733.405
E. Awoara	2008-03-09	Pole-and-line fishing	35	733.405
E. Awoara	2008-03-09	Pole-and-line fishing	34	620
E. Awoara	2008-03-09	Pole-and-line fishing	40	720
E. Awoara	2008-03-09	Pole-and-line fishing	39	740
E. Awoara	2008-03-09	Pole-and-line fishing	39	1008.67
E. Awoara	2008-03-09	Pole-and-line fishing	39	900
E. Awoara	2008-03-09	Pole-and-line fishing	37	800
E. Awoara	2008-03-10	Pole-and-line fishing	31	513.007
E. Awoara	2008-03-10	Pole-and-line fishing	32	563.287
E. Awoara	2008-03-10	Pole-and-line fishing	35	733.405
E. Awoara	2008-03-10	Pole-and-line fishing	35	733.405
E. Awoara	2008-03-10	Pole-and-line fishing	35	733.405
E. Awoara	2008-03-10	Pole-and-line fishing	35	733.405
E. Awoara	2008-03-10	Pole-and-line fishing	38	970
E. Awoara	2008-03-10	Pole-and-line fishing	36	796.846
E. Awoara	2008-03-10	Pole-and-line fishing	34	673.393
E. Awoara	2008-03-10	Pole-and-line fishing	34	673.393
E. Awoara	2008-03-10	Pole-and-line fishing	37	863.808
E. Awoara	2008-03-10	Pole-and-line fishing	37	930
E. Awoara	2008-03-10	Pole-and-line fishing	35	733.405
E. Awoara	2008-03-10	Pole-and-line fishing	39	1008.67
E. Awoara	2008-03-10	Pole-and-line fishing	39	1008.67
E. Awoara	2008-03-10	Pole-and-line fishing	37	863.808
E. Awoara	2008-03-10	Pole-and-line fishing	40	1086.75
E. Awoara	2008-03-10	Pole-and-line fishing	40	1086.75
E. Awoara	2008-03-10	Pole-and-line fishing	43	1500
E. Awoara	2008-03-10	Pole-and-line fishing	45	1537.36
E. Awoara	2008-03-10	Pole-and-line fishing	46	1640.16
E. Awoara	2008-03-10	Pole-and-line fishing	43	1344.71
E. Awoara	2008-03-10	Pole-and-line fishing	37	863.808
E. Awoara	2008-03-10	Pole-and-line fishing	36	796.846
E. Awoara	2008-03-10	Pole-and-line fishing	31	513.007
E. Awoara	2008-03-10	Pole-and-line fishing	34	673.393
E. Awoara	2008-03-10	Pole-and-line fishing	31	513.007
E. Awoara	2008-03-10	Pole-and-line fishing	34	673.393
E. Awoara	2008-03-10	Pole-and-line fishing	35	770
E. Awoara	2008-03-10	Pole-and-line fishing	42	1400
E. Awoara	2008-03-10	Pole-and-line fishing	33	650
E. Awoara	2008-03-10	Pole-and-line fishing	38	970
E. Awoara	2008-03-11	Pole-and-line fishing	32	563.287
E. Awoara	2008-03-11	Pole-and-line fishing	34	673.393
E. Awoara	2008-03-11	Pole-and-line fishing	40	1086.75
E. Awoara	2008-03-11	Pole-and-line fishing	34	673.393
E. Awoara	2008-03-11	Pole-and-line fishing	36	796.846
E. Awoara	2008-03-11	Pole-and-line fishing	38	934.385
E. Awoara	2008-03-11	Pole-and-line fishing	51	1880
E. Awoara	2008-03-12	Pole-and-line fishing	34	550
E. Awoara	2008-03-12	Pole-and-line fishing	30	470
E. Awoara	2008-03-12	Pole-and-line fishing	32	510
E. Awoara	2008-03-12	Pole-and-line fishing	35	700
E. Awoara	2008-03-12	Pole-and-line fishing	35	600
E. Awoara	2008-03-12	Pole-and-line fishing	38	740
E. Awoara	2008-03-12	Pole-and-line fishing	35	740
E. Awoara	2008-03-12	Pole-and-line fishing	32	580
E. Awoara	2008-03-12	Pole-and-line fishing	37	760
E. Awoara	2008-03-12	Pole-and-line fishing	35	733.405
E. Awoara	2008-03-12	Pole-and-line fishing	36	700
E. Awoara	2008-03-12	Pole-and-line fishing	36	730
E. Awoara	2008-03-12	Pole-and-line fishing	36	796.846
E. Awoara	2008-03-12	Pole-and-line fishing	38	930
E. Awoara	2008-03-12	Pole-and-line fishing	39	960
E. Awoara	2008-03-12	Pole-and-line fishing	36	760
E. Awoara	2008-03-12	Pole-and-line fishing	43	1400
E. Awoara	2008-03-12	Pole-and-line fishing	34	760
E. Awoara	2008-03-12	Pole-and-line fishing	37	863.808
E. Awoara	2008-03-12	Pole-and-line fishing	38	934.385
E. Awoara	2008-03-12	Pole-and-line fishing	40	1200
E. Awoara	2008-03-12	Pole-and-line fishing	40	1100
E. Awoara	2008-03-12	Pole-and-line fishing	42	1400
E. Awoara	2008-03-12	Pole-and-line fishing	33	616.718
E. Awoara	2008-03-12	Pole-and-line fishing	33	600
E. Awoara	2008-03-12	Pole-and-line fishing	28	420
E. Awoara	2008-03-12	Pole-and-line fishing	36	880
E. Awoara	2008-03-12	Pole-and-line fishing	35	740
E. Awoara	2008-03-12	Pole-and-line fishing	34	680
E. Awoara	2008-03-12	Longline	36	700
E. Awoara	2008-03-12	Pole-and-line fishing	33	634.6
E. Awoara	2008-03-12	Pole-and-line fishing	38	920
E. Awoara	2008-03-12	Pole-and-line fishing	42	1300
E. Awoara	2008-03-12	Pole-and-line fishing	40	1100
E. Awoara	2008-03-12	Pole-and-line fishing	37	820
E. Awoara	2008-03-13	Pole-and-line fishing	33	634.6
E. Awoara	2008-03-13	Pole-and-line fishing	34	700.384
E. Awoara	2008-03-13	Pole-and-line fishing	34	700.384
E. Awoara	2008-03-13	Pole-and-line fishing	35	770.78
E. Awoara	2008-03-13	Pole-and-line fishing	35	770.78
E. Awoara	2008-03-13	Pole-and-line fishing	35	770.78
E. Awoara	2008-03-13	Pole-and-line fishing	35	770.78
E. Awoara	2008-03-13	Pole-and-line fishing	35	770.78
E. Awoara	2008-03-13	Pole-and-line fishing	36	845.967
E. Awoara	2008-03-13	Pole-and-line fishing	36	845.967
E. Awoara	2008-03-13	Pole-and-line fishing	36	845.967
E. Awoara	2008-03-13	Pole-and-line fishing	37	926.122
E. Awoara	2008-03-13	Pole-and-line fishing	39	1102.07
E. Awoara	2008-03-13	Pole-and-line fishing	41	1300.07
E. Awoara	2008-03-13	Pole-and-line fishing	40	1198.22
E. Awoara	2008-03-13	Pole-and-line fishing	40	1198.22
E. Awoara	2008-03-13	Pole-and-line fishing	34	700.384
E. Awoara	2008-03-13	Pole-and-line fishing	42	1407.81
E. Awoara	2008-03-13	Pole-and-line fishing	41	1300.07
E. Awoara	2008-03-13	Pole-and-line fishing	43	1521.63
E. Awoara	2008-03-13	Pole-and-line fishing	36	845.967
E. Awoara	2008-03-13	Pole-and-line fishing	36	845.967
E. Awoara	2008-03-13	Pole-and-line fishing	46	1901.44
E. Awoara	2008-03-13	Pole-and-line fishing	39	1102.07
E. Awoara	2008-03-13	Pole-and-line fishing	40	1198.22
E. Awoara	2008-03-13	Pole-and-line fishing	40	1198.22
E. Awoara	2008-03-13		44	1641.71
E. Awoara	2008-03-13		40	1198.22
E. Awoara	2008-03-13		32	573.252
E. Awoara	2008-03-13		41	1300.07
E. Awoara	2008-03-13		36	845.967
E. Awoara	2008-03-13		38	1011.43
E. Awoara	2008-03-13		43	1521.63
E. Awoara	2008-03-13		35	770.78
E. Awoara	2008-03-13		32	573.252
E. Awoara	2008-03-13		34	700.384
E. Awoara	2008-03-13		38	1011.43
E. Awoara	2008-03-13		35	770.78
E. Awoara	2008-03-13		27	327.006
E. Awoara	2008-03-13		41	1300.07
E. Awoara	2008-03-13		35	770.78
E. Awoara	2008-03-13		34	700.384
E. Awoara	2008-03-13		37	926.122
E. Awoara	2008-03-13		35	770.78
E. Awoara	2008-03-13		32	573.252
E. Awoara	2008-03-13		33	634.6
E. Awoara	2008-03-13		38	1011.43
E. Awoara	2008-03-13		36	845.967
E. Awoara	2008-03-13		32	573.252
E. Awoara	2008-03-13		35	770.78
E. Awoara	2008-03-13		34	700.384
E. Awoara	2008-03-13		34	700.384
E. Awoara	2008-03-13		47	2041.46
E. Awoara	2008-03-13		48	2188.52
E. Awoara	2008-03-13		42	1407.81
E. Awoara	2008-03-13		36	845.967
E. Awoara	2008-03-13		37	926.122
E. Awoara	2008-03-14	Pole-and-line fishing	30	480
E. Awoara	2008-03-14	Pole-and-line fishing	30	500
E. Awoara	2008-03-14	Pole-and-line fishing	33	600
E. Awoara	2008-03-14	Pole-and-line fishing	36	690
E. Awoara	2008-03-14	Pole-and-line fishing	33	600
E. Awoara	2008-03-14	Pole-and-line fishing	35	700
E. Awoara	2008-03-14	Pole-and-line fishing	33	650
E. Awoara	2008-03-14	Pole-and-line fishing	35	700
E. Awoara	2008-03-14	Pole-and-line fishing	36	740
E. Awoara	2008-03-14	Pole-and-line fishing	37	770
E. Awoara	2008-03-14	Pole-and-line fishing	38	920
E. Awoara	2008-03-14	Pole-and-line fishing	39	1100
E. Awoara	2008-03-14	Pole-and-line fishing	40	1200
E. Awoara	2008-03-14	Pole-and-line fishing	40	1200
E. Awoara	2008-03-14	Pole-and-line fishing	43	1500
E. Awoara	2008-03-14	Pole-and-line fishing	39	1102.07
E. Awoara	2008-03-14	Pole-and-line fishing	32	490
E. Awoara	2008-03-14	Pole-and-line fishing	34	680
E. Awoara	2008-03-14	Pole-and-line fishing	38	800
E. Awoara	2008-03-14	Pole-and-line fishing	39	920
E. Awoara	2008-03-14	Trap pot	37	850
E. Awoara	2008-03-15	Trap pot	35	620
E. Awoara	2008-03-15	Trap pot	35	720
E. Awoara	2008-03-15	Pole-and-line fishing	39	1000
E. Awoara	2008-03-15	Pole-and-line fishing	37	1000
E. Awoara	2008-03-15	Trap pot	41	1140
E. Awoara	2008-03-15	Pole-and-line fishing	39	1050
E. Awoara	2008-03-15	Pole-and-line fishing	45	1350
E. Awoara	2008-03-15	Pole-and-line fishing	46	1450
E. Awoara	2008-03-15	Pole-and-line fishing	49	2000
E. Awoara	2008-03-15	Pole-and-line fishing	37	860
E. Awoara	2008-03-15	Pole-and-line fishing	35	680
E. Awoara	2008-03-15	Longline	38	1050
E. Awoara	2008-03-18	Pole-and-line fishing	32	400
E. Awoara	2008-03-18	Pole-and-line fishing	32	410
E. Awoara	2008-03-18	Pole-and-line fishing	34	550
E. Awoara	2008-03-18	Pole-and-line fishing	33	530
E. Awoara	2008-03-18	Pole-and-line fishing	35	600
E. Awoara	2008-03-18	Pole-and-line fishing	36	710
E. Awoara	2008-03-18	Pole-and-line fishing	34	550
E. Awoara	2008-03-18	Pole-and-line fishing	35	600
E. Awoara	2008-03-18	Pole-and-line fishing	34	600
E. Awoara	2008-03-18	Pole-and-line fishing	37	600
E. Awoara	2008-03-18	Pole-and-line fishing	36	610
E. Awoara	2008-03-18	Pole-and-line fishing	33	610
E. Awoara	2008-03-18	Pole-and-line fishing	34	650
E. Awoara	2008-03-18	Pole-and-line fishing	36	700
E. Awoara	2008-03-18	Pole-and-line fishing	35	600
E. Awoara	2008-03-18	Pole-and-line fishing	36	710
E. Awoara	2008-03-18	Pole-and-line fishing	36	720
E. Awoara	2008-03-18	Pole-and-line fishing	33	500
E. Awoara	2008-03-18	Pole-and-line fishing	31	500
E. Awoara	2008-03-18	Pole-and-line fishing	36	910
E. Awoara	2008-03-18	Pole-and-line fishing	34	680
E. Awoara	2008-03-18	Pole-and-line fishing	33	510
E. Awoara	2008-03-18	Pole-and-line fishing	37	800
E. Awoara	2008-03-18	Pole-and-line fishing	36	810
E. Awoara	2008-03-18	Pole-and-line fishing	38	800
E. Awoara	2008-03-18	Pole-and-line fishing	34	600
E. Awoara	2008-03-18	Pole-and-line fishing	38	810
E. Awoara	2008-03-18	Pole-and-line fishing	34	640
E. Awoara	2008-03-18	Pole-and-line fishing	34	620
E. Awoara	2008-03-18	Pole-and-line fishing	42	1050
E. Awoara	2008-03-18	Pole-and-line fishing	37	820
E. Awoara	2008-03-18	Pole-and-line fishing	33	850
E. Awoara	2008-03-18	Pole-and-line fishing	41	1100
E. Awoara	2008-03-18	Pole-and-line fishing	42	1300
E. Awoara	2008-03-18	Pole-and-line fishing	40	1090
E. Awoara	2008-03-18	Pole-and-line fishing	40	1050
E. Awoara	2008-03-18	Pole-and-line fishing	38	850
E. Awoara	2008-03-18	Pole-and-line fishing	42	1100
E. Awoara	2008-03-18	Pole-and-line fishing	44	1300
E. Awoara	2008-03-18	Pole-and-line fishing	42	1330
E. Awoara	2008-03-18	Pole-and-line fishing	42	1150
E. Awoara	2008-03-18	Pole-and-line fishing	44	1310
E. Awoara	2008-03-18	Pole-and-line fishing	44	1480
E. Awoara	2008-03-18	Pole-and-line fishing	46	1510
E. Awoara	2008-03-18	Pole-and-line fishing	46	1630
E. Awoara	2008-03-18	Pole-and-line fishing	43	1400
E. Awoara	2008-03-18	Pole-and-line fishing	43	1650
E. Awoara	2008-03-18	Pole-and-line fishing	46	1710
E. Awoara	2008-03-18	Pole-and-line fishing	39	1120
E. Awoara	2008-03-18		37	810
E. Awoara	2008-03-18		31	470
E. Awoara	2008-03-18		43	1310
E. Awoara	2008-03-18	Pole-and-line fishing	32	510
E. Awoara	2008-03-18	Pole-and-line fishing	36	750
E. Awoara	2008-03-18	Pole-and-line fishing	39	1050
E. Awoara	2008-03-18	Pole-and-line fishing	42	1110
E. Awoara	2008-03-18	Pole-and-line fishing	36	760
E. Awoara	2008-03-18	Pole-and-line fishing	37	900
E. Awoara	2008-03-18	Pole-and-line fishing	31	670
E. Awoara	2008-03-18	Pole-and-line fishing	33	550
E. Awoara	2008-03-18	Pole-and-line fishing	41	1000
E. Awoara	2008-03-18	Pole-and-line fishing	32	450
E. Awoara	2008-03-18		38	870
E. Awoara	2008-03-18		36	720
E. Awoara	2008-03-19	Pole-and-line fishing	32	550
E. Awoara	2008-03-19	Pole-and-line fishing	37	750
E. Awoara	2008-03-19	Pole-and-line fishing	34	690
E. Awoara	2008-03-19	Gill net	35	700
E. Awoara	2008-03-19	Pole-and-line fishing	36	870
E. Awoara	2008-03-19	Pole-and-line fishing	36	800
E. Awoara	2008-03-19	Pole-and-line fishing	39	830
E. Awoara	2008-03-19	Pole-and-line fishing	41	1000
E. Awoara	2008-03-19	Pole-and-line fishing	42	1200
E. Awoara	2008-03-19	Gill net	42	1100
E. Awoara	2008-03-19	Pole-and-line fishing	44	1500
E. Awoara	2008-03-19	Pole-and-line fishing	40	1300
E. Awoara	2008-03-19	Gill net	43	1300
E. Awoara	2008-03-19		47	1500
E. Awoara	2008-03-19	Longline	40	1100
E. Awoara	2008-03-21	Pole-and-line fishing	38	800
E. Awoara	2008-03-21	Pole-and-line fishing	48	1400
E. Awoara	2008-03-22	Pole-and-line fishing	31	450
E. Awoara	2008-03-22	Pole-and-line fishing	35	790
E. Awoara	2008-03-22	Pole-and-line fishing	36	820
E. Awoara	2008-03-22	Longline	40	920
E. Awoara	2008-03-22	Pole-and-line fishing	39	950
E. Awoara	2008-03-23	Pole-and-line fishing	30	465.785
E. Awoara	2008-03-23	Pole-and-line fishing	32	500
E. Awoara	2008-03-23	Pole-and-line fishing	32	500
E. Awoara	2008-03-23	Pole-and-line fishing	33	650
E. Awoara	2008-03-23	Pole-and-line fishing	32	563.287
E. Awoara	2008-03-23	Pole-and-line fishing	32	540
E. Awoara	2008-03-23	Pole-and-line fishing	34	600
E. Awoara	2008-03-23	Pole-and-line fishing	33	610
E. Awoara	2008-03-23	Pole-and-line fishing	33	610
E. Awoara	2008-03-23	Pole-and-line fishing	36	796.846
E. Awoara	2008-03-23	Pole-and-line fishing	32	530
E. Awoara	2008-03-23	Pole-and-line fishing	34	673.393
E. Awoara	2008-03-23	Pole-and-line fishing	35	733.405
E. Awoara	2008-03-23	Pole-and-line fishing	37	750
E. Awoara	2008-03-23	Pole-and-line fishing	34	680
E. Awoara	2008-03-23	Pole-and-line fishing	36	796.846
E. Awoara	2008-03-23	Pole-and-line fishing	40	1000
E. Awoara	2008-03-23	Pole-and-line fishing	37	863.808
E. Awoara	2008-03-23	Pole-and-line fishing	36	780
E. Awoara	2008-03-23	Pole-and-line fishing	37	770
E. Awoara	2008-03-23	Pole-and-line fishing	42	1254.68
E. Awoara	2008-03-23	Pole-and-line fishing	32	510
E. Awoara	2008-03-23	Pole-and-line fishing	44	1438.9
E. Awoara	2008-03-23	Pole-and-line fishing	41	1100
E. Awoara	2008-03-23	Pole-and-line fishing	38	980
E. Awoara	2008-03-23	Pole-and-line fishing	43	1200
E. Awoara	2008-03-23	Pole-and-line fishing	42	1200
E. Awoara	2008-03-23	Pole-and-line fishing	42	1300
E. Awoara	2008-03-23	Pole-and-line fishing	41	1300
E. Awoara	2008-03-23	Pole-and-line fishing	35	710
E. Awoara	2008-03-23	Pole-and-line fishing	49	1975.56
E. Awoara	2008-03-23	Longline	38	850
E. Awoara	2008-03-23	Pole-and-line fishing	33	540
E. Awoara	2008-03-23	Pole-and-line fishing	32	460
E. Awoara	2008-03-24	Pole-and-line fishing	33	520
E. Awoara	2008-03-24	Pole-and-line fishing	33	580
E. Awoara	2008-03-24	Pole-and-line fishing	33	590
E. Awoara	2008-03-24	Pole-and-line fishing	34	630
E. Awoara	2008-03-24	Pole-and-line fishing	33	640
E. Awoara	2008-03-24	Pole-and-line fishing	33	640
E. Awoara	2008-03-24	Pole-and-line fishing	33	630
E. Awoara	2008-03-24	Pole-and-line fishing	35	700
E. Awoara	2008-03-24	Pole-and-line fishing	36	720
E. Awoara	2008-03-24	Pole-and-line fishing	36	790
E. Awoara	2008-03-24	Pole-and-line fishing	37	870
E. Awoara	2008-03-24	Pole-and-line fishing	42	1400
E. Awoara	2008-03-24	Pole-and-line fishing	40	1400
E. Awoara	2008-03-24	Pole-and-line fishing	38	1100
E. Awoara	2008-03-24	Pole-and-line fishing	36	790
E. Awoara	2008-03-24	Pole-and-line fishing	32	560
E. Awoara	2008-03-24	Pole-and-line fishing	32	550
E. Awoara	2008-03-25	Pole-and-line fishing	37	700
E. Awoara	2008-03-25	Pole-and-line fishing	35	1100
E. Awoara	2008-03-25	Pole-and-line fishing	45	1800
E. Awoara	2008-03-28	Pole-and-line fishing	30	465.785
E. Awoara	2008-03-28	Pole-and-line fishing	33	616.718
E. Awoara	2008-03-28	Pole-and-line fishing	34	673.393
E. Awoara	2008-03-28	Pole-and-line fishing	32	510
E. Awoara	2008-03-28	Pole-and-line fishing	34	550
E. Awoara	2008-03-28	Pole-and-line fishing	37	863.808
E. Awoara	2008-03-28	Pole-and-line fishing	35	700
E. Awoara	2008-03-28	Pole-and-line fishing	40	1086.75
E. Awoara	2008-03-28	Pole-and-line fishing	37	863.808
E. Awoara	2008-03-28	Pole-and-line fishing	40	970
E. Awoara	2008-03-28	Pole-and-line fishing	45	1200
E. Awoara	2008-03-28	Pole-and-line fishing	43	1344.71
E. Awoara	2008-03-28	Pole-and-line fishing	45	1537.36
E. Awoara	2008-03-28	Pole-and-line fishing	39	950
E. Awoara	2008-03-28	Pole-and-line fishing	31	470
E. Awoara	2008-03-28	Longline	39	1200
E. Awoara	2008-03-28	Pole-and-line fishing	39	980
E. Awoara	2008-03-28	Pole-and-line fishing	35	740
E. Awoara	2008-03-29	Pole-and-line fishing	32	440
E. Awoara	2008-03-29	Pole-and-line fishing	32	520
E. Awoara	2008-03-29	Pole-and-line fishing	34	540
E. Awoara	2008-03-29	Pole-and-line fishing	35	740
E. Awoara	2008-03-29	Pole-and-line fishing	37	750
E. Awoara	2008-03-29	Pole-and-line fishing	38	770
E. Awoara	2008-03-29	Gill net	35	650
E. Awoara	2008-03-30	Pole-and-line fishing	32	565.909
E. Awoara	2008-03-30	Pole-and-line fishing	32	565.909
E. Awoara	2008-03-30	Pole-and-line fishing	33	618.714
E. Awoara	2008-03-30	Pole-and-line fishing	32	565.909
E. Awoara	2008-03-30	Pole-and-line fishing	34	674.647
E. Awoara	2008-03-30	Pole-and-line fishing	34	674.647
E. Awoara	2008-03-30	Pole-and-line fishing	32	565.909
E. Awoara	2008-03-30	Pole-and-line fishing	35	733.793
E. Awoara	2008-03-30	Pole-and-line fishing	35	733.793
E. Awoara	2008-03-30	Pole-and-line fishing	33	618.714
E. Awoara	2008-03-30	Pole-and-line fishing	36	796.238
E. Awoara	2008-03-30	Pole-and-line fishing	36	796.238
E. Awoara	2008-03-30	Pole-and-line fishing	34	674.647
E. Awoara	2008-03-30	Pole-and-line fishing	35	733.793
E. Awoara	2008-03-30	Pole-and-line fishing	36	796.238
E. Awoara	2008-03-30	Pole-and-line fishing	36	796.238
E. Awoara	2008-03-30	Pole-and-line fishing	34	674.647
E. Awoara	2008-03-30	Pole-and-line fishing	40	1080.68
E. Awoara	2008-03-30	Pole-and-line fishing	33	618.714
E. Awoara	2008-03-30	Pole-and-line fishing	34	674.647
E. Awoara	2008-03-30	Pole-and-line fishing	34	674.647
E. Awoara	2008-03-30	Pole-and-line fishing	40	1080.68
E. Awoara	2008-03-30	Pole-and-line fishing	40	1080.68
E. Awoara	2008-03-30	Pole-and-line fishing	37	862.064
E. Awoara	2008-03-30	Pole-and-line fishing	38	931.358
E. Awoara	2008-03-30	Pole-and-line fishing	38	931.358
E. Awoara	2008-03-30	Pole-and-line fishing	45	1520.53
E. Awoara	2008-03-30	Pole-and-line fishing	42	1244.88
E. Awoara	2008-03-30	Pole-and-line fishing	39	1004.2
E. Awoara	2008-03-30	Pole-and-line fishing	47	1724.82
E. Awoara	2008-03-30	Pole-and-line fishing	42	1244.88
E. Awoara	2008-03-30	Pole-and-line fishing	42	1244.88
E. Awoara	2008-03-30		32	565.909
E. Awoara	2008-03-30		34	674.647
E. Awoara	2008-03-30		32	565.909
E. Awoara	2008-03-30		36	796.238
E. Awoara	2008-03-30	Pole-and-line fishing	32	565.909
E. Awoara	2008-03-30	Pole-and-line fishing	30	469.341
E. Awoara	2008-03-30	Pole-and-line fishing	35	733.793
E. Awoara	2008-03-30	Pole-and-line fishing	34	674.647
E. Awoara	2008-03-30	Pole-and-line fishing	35	733.793
E. Awoara	2008-03-30	Pole-and-line fishing	36	796.238
E. Awoara	2008-03-30	Pole-and-line fishing	38	931.358
E. Awoara	2008-03-30	Pole-and-line fishing	44	1424.62
E. Awoara	2008-03-31	Pole-and-line fishing	36	690
E. Awoara	2008-03-31		35	720
E. Awoara	2008-03-31		36	730
E. Awoara	2008-03-31	Pole-and-line fishing	38	1000
E. Awoara	2008-03-31	Pole-and-line fishing	40	1000
E. Awoara	2008-03-31	Pole-and-line fishing	42	1300
E. Awoara	2008-03-31	Pole-and-line fishing	41	1700
E. Awoara	2008-03-31	Pole-and-line fishing	45	1500
E. Awoara	2008-03-31	Pole-and-line fishing	43	1500
E. Awoara	2008-03-31	Pole-and-line fishing	44	1800
E. Awoara	2008-03-31	Pole-and-line fishing	46	1600
E. Awoara	2008-03-31	Pole-and-line fishing	37	840
E. Awoara	2008-03-31	Pole-and-line fishing	37	840
E. Awoara	2008-04-01	Pole-and-line fishing	34	674.647
E. Awoara	2008-04-01	Pole-and-line fishing	35	733.793
E. Awoara	2008-04-01	Pole-and-line fishing	37	862.064
E. Awoara	2008-04-01	Pole-and-line fishing	39	1004.2
E. Awoara	2008-04-01	Pole-and-line fishing	39	1000
E. Awoara	2008-04-01	Longline	41	1500
E. Awoara	2008-04-02	Pole-and-line fishing	27	300
E. Awoara	2008-04-02	Pole-and-line fishing	27	500
E. Awoara	2008-04-02	Pole-and-line fishing	30	400
E. Awoara	2008-04-02	Pole-and-line fishing	32	600
E. Awoara	2008-04-02	Pole-and-line fishing	32	500
E. Awoara	2008-04-02	Pole-and-line fishing	33	700
E. Awoara	2008-04-02	Pole-and-line fishing	36	700
E. Awoara	2008-04-02	Pole-and-line fishing	36	700
E. Awoara	2008-04-02	Pole-and-line fishing	41	1200
E. Awoara	2008-04-02	Pole-and-line fishing	41	1300
E. Awoara	2008-04-02	Pole-and-line fishing	45	1600
E. Awoara	2008-04-03	Pole-and-line fishing	28	400
E. Awoara	2008-04-03	Pole-and-line fishing	29	500
E. Awoara	2008-04-03	Pole-and-line fishing	30	500
E. Awoara	2008-04-03	Pole-and-line fishing	31	500
E. Awoara	2008-04-03	Pole-and-line fishing	32	500
E. Awoara	2008-04-03	Longline	32	700
E. Awoara	2008-04-03	Pole-and-line fishing	33	700
E. Awoara	2008-04-03	Pole-and-line fishing	33	600
E. Awoara	2008-04-03	Pole-and-line fishing	33	800
E. Awoara	2008-04-03	Pole-and-line fishing	34	800
E. Awoara	2008-04-03	Pole-and-line fishing	34	800
E. Awoara	2008-04-03	Pole-and-line fishing	34	700
E. Awoara	2008-04-03	Pole-and-line fishing	36	700
E. Awoara	2008-04-03	Pole-and-line fishing	36	800
E. Awoara	2008-04-03	Pole-and-line fishing	36	800
E. Awoara	2008-04-03	Pole-and-line fishing	37	800
E. Awoara	2008-04-03	Pole-and-line fishing	37	700
E. Awoara	2008-04-03	Longline	37	1000
E. Awoara	2008-04-03	Pole-and-line fishing	38	900
E. Awoara	2008-04-03	Pole-and-line fishing	38	900
E. Awoara	2008-04-03	Pole-and-line fishing	38	800
E. Awoara	2008-04-03	Pole-and-line fishing	38	900
E. Awoara	2008-04-03	Pole-and-line fishing	40	1100
E. Awoara	2008-04-03	Pole-and-line fishing	43	1200
E. Awoara	2008-04-03	Pole-and-line fishing	43	1900
E. Awoara	2008-04-03	Pole-and-line fishing	44	1200
E. Awoara	2008-04-03	Pole-and-line fishing	49	1900
E. Awoara	2008-04-04	Pole-and-line fishing	35	700
E. Awoara	2008-04-04	Pole-and-line fishing	35	700
E. Awoara	2008-04-04	Pole-and-line fishing	36	800
E. Awoara	2008-04-04	Pole-and-line fishing	40	1000
E. Awoara	2008-04-05	Pole-and-line fishing	29	400
E. Awoara	2008-04-05	Pole-and-line fishing	30	400
E. Awoara	2008-04-05	Pole-and-line fishing	30	500
E. Awoara	2008-04-05	Pole-and-line fishing	30	600
E. Awoara	2008-04-05	Pole-and-line fishing	31	500
E. Awoara	2008-04-05	Pole-and-line fishing	31	500
E. Awoara	2008-04-05	Pole-and-line fishing	31	700
E. Awoara	2008-04-05	Pole-and-line fishing	31	600
E. Awoara	2008-04-05	Pole-and-line fishing	32	700
E. Awoara	2008-04-05	Pole-and-line fishing	33	600
E. Awoara	2008-04-05	Pole-and-line fishing	33	700
E. Awoara	2008-04-05	Pole-and-line fishing	33	700
E. Awoara	2008-04-05	Pole-and-line fishing	33	800
E. Awoara	2008-04-05	Pole-and-line fishing	33	600
E. Awoara	2008-04-05	Pole-and-line fishing	33	600
E. Awoara	2008-04-05	Pole-and-line fishing	34	600
E. Awoara	2008-04-05	Pole-and-line fishing	34	700
E. Awoara	2008-04-05	Pole-and-line fishing	34	800
E. Awoara	2008-04-05	Pole-and-line fishing	34	700
E. Awoara	2008-04-05	Pole-and-line fishing	34	800
E. Awoara	2008-04-05	Pole-and-line fishing	34	500
E. Awoara	2008-04-05	Pole-and-line fishing	35	700
E. Awoara	2008-04-05	Pole-and-line fishing	35	700
E. Awoara	2008-04-05	Pole-and-line fishing	35	700
E. Awoara	2008-04-05	Pole-and-line fishing	35	800
E. Awoara	2008-04-05	Pole-and-line fishing	35	800
E. Awoara	2008-04-05	Pole-and-line fishing	35	800
E. Awoara	2008-04-05	Pole-and-line fishing	35	800
E. Awoara	2008-04-05	Pole-and-line fishing	35	800
E. Awoara	2008-04-05	Pole-and-line fishing	36	800
E. Awoara	2008-04-05	Pole-and-line fishing	36	800
E. Awoara	2008-04-05	Pole-and-line fishing	36	900
E. Awoara	2008-04-05	Pole-and-line fishing	36	800
E. Awoara	2008-04-05	Pole-and-line fishing	36	700
E. Awoara	2008-04-05	Pole-and-line fishing	36	700
E. Awoara	2008-04-05	Pole-and-line fishing	36	800
E. Awoara	2008-04-05	Pole-and-line fishing	37	800
E. Awoara	2008-04-05	Pole-and-line fishing	37	900
E. Awoara	2008-04-05	Pole-and-line fishing	37	900
E. Awoara	2008-04-05	Pole-and-line fishing	37	1000
E. Awoara	2008-04-05	Pole-and-line fishing	37	900
E. Awoara	2008-04-05	Pole-and-line fishing	37	1100
E. Awoara	2008-04-05	Pole-and-line fishing	37	1000
E. Awoara	2008-04-05	Pole-and-line fishing	37	800
E. Awoara	2008-04-05	Pole-and-line fishing	37	900
E. Awoara	2008-04-05	Pole-and-line fishing	38	700
E. Awoara	2008-04-05	Pole-and-line fishing	38	800
E. Awoara	2008-04-05	Pole-and-line fishing	38	1000
E. Awoara	2008-04-05	Pole-and-line fishing	38	900
E. Awoara	2008-04-05	Pole-and-line fishing	38	800
E. Awoara	2008-04-05	Pole-and-line fishing	38	1000
E. Awoara	2008-04-05		38	900
E. Awoara	2008-04-05	Pole-and-line fishing	39	800
E. Awoara	2008-04-05	Pole-and-line fishing	39	1000
E. Awoara	2008-04-05	Pole-and-line fishing	39	1000
E. Awoara	2008-04-05	Pole-and-line fishing	39	1100
E. Awoara	2008-04-05	Pole-and-line fishing	39	900
E. Awoara	2008-04-05	Pole-and-line fishing	40	1200
E. Awoara	2008-04-05	Pole-and-line fishing	40	1100
E. Awoara	2008-04-05	Pole-and-line fishing	40	1100
E. Awoara	2008-04-05	Pole-and-line fishing	40	1200
E. Awoara	2008-04-05		40	1100
E. Awoara	2008-04-05	Pole-and-line fishing	41	1500
E. Awoara	2008-04-05	Pole-and-line fishing	42	1600
E. Awoara	2008-04-05	Pole-and-line fishing	42	1500
E. Awoara	2008-04-05	Pole-and-line fishing	42	1500
E. Awoara	2008-04-05	Pole-and-line fishing	42	1400
E. Awoara	2008-04-05	Pole-and-line fishing	42	1400
E. Awoara	2008-04-05	Pole-and-line fishing	42	1300
E. Awoara	2008-04-05	Pole-and-line fishing	43	1200
E. Awoara	2008-04-05	Pole-and-line fishing	43	1500
E. Awoara	2008-04-05	Pole-and-line fishing	43	1300
E. Awoara	2008-04-05	Pole-and-line fishing	43	1600
E. Awoara	2008-04-05	Pole-and-line fishing	43	1400
E. Awoara	2008-04-05	Pole-and-line fishing	43	1400
E. Awoara	2008-04-05	Pole-and-line fishing	43	1400
E. Awoara	2008-04-05	Pole-and-line fishing	43	1100
E. Awoara	2008-04-05	Pole-and-line fishing	43	1500
E. Awoara	2008-04-05	Gill net	43	1200
E. Awoara	2008-04-05	Pole-and-line fishing	43	1400
E. Awoara	2008-04-05	Pole-and-line fishing	44	1600
E. Awoara	2008-04-05	Pole-and-line fishing	44	1700
E. Awoara	2008-04-05	Pole-and-line fishing	44	1400
E. Awoara	2008-04-05	Pole-and-line fishing	44	1500
E. Awoara	2008-04-05	Pole-and-line fishing	45	1400
E. Awoara	2008-04-05	Pole-and-line fishing	45	1500
E. Awoara	2008-04-07	Pole-and-line fishing	27	300
E. Awoara	2008-04-07	Gill net	29	400
E. Awoara	2008-04-07	Pole-and-line fishing	29	500
E. Awoara	2008-04-07	Pole-and-line fishing	29	500
E. Awoara	2008-04-07	Pole-and-line fishing	29	400
E. Awoara	2008-04-07	Pole-and-line fishing	30	400
E. Awoara	2008-04-07	Pole-and-line fishing	31	500
E. Awoara	2008-04-07	Pole-and-line fishing	31	700
E. Awoara	2008-04-07	Pole-and-line fishing	31	600
E. Awoara	2008-04-07	Pole-and-line fishing	32	600
E. Awoara	2008-04-07	Pole-and-line fishing	32	700
E. Awoara	2008-04-07	Pole-and-line fishing	32	600
E. Awoara	2008-04-07	Pole-and-line fishing	33	600
E. Awoara	2008-04-07	Pole-and-line fishing	33	800
E. Awoara	2008-04-07	Pole-and-line fishing	33	700
E. Awoara	2008-04-07	Pole-and-line fishing	33	600
E. Awoara	2008-04-07	Pole-and-line fishing	33	600
E. Awoara	2008-04-07	Pole-and-line fishing	33	700
E. Awoara	2008-04-07	Pole-and-line fishing	33	800
E. Awoara	2008-04-07	Pole-and-line fishing	34	700
E. Awoara	2008-04-07	Pole-and-line fishing	34	700
E. Awoara	2008-04-07	Pole-and-line fishing	34	700
E. Awoara	2008-04-07	Pole-and-line fishing	34	800
E. Awoara	2008-04-07	Pole-and-line fishing	34	800
E. Awoara	2008-04-07	Pole-and-line fishing	34	700
E. Awoara	2008-04-07	Pole-and-line fishing	35	700
E. Awoara	2008-04-07	Pole-and-line fishing	35	700
E. Awoara	2008-04-07	Pole-and-line fishing	35	900
E. Awoara	2008-04-07	Pole-and-line fishing	36	700
E. Awoara	2008-04-07	Pole-and-line fishing	36	700
E. Awoara	2008-04-07	Pole-and-line fishing	36	800
E. Awoara	2008-04-07	Pole-and-line fishing	36	800
E. Awoara	2008-04-07	Pole-and-line fishing	36	700
E. Awoara	2008-04-07	Pole-and-line fishing	36	1000
E. Awoara	2008-04-07	Pole-and-line fishing	36	800
E. Awoara	2008-04-07	Pole-and-line fishing	37	800
E. Awoara	2008-04-07	Pole-and-line fishing	37	900
E. Awoara	2008-04-07	Pole-and-line fishing	37	800
E. Awoara	2008-04-07	Pole-and-line fishing	38	1100
E. Awoara	2008-04-07	Pole-and-line fishing	38	900
E. Awoara	2008-04-07	Pole-and-line fishing	38	1200
E. Awoara	2008-04-07	Pole-and-line fishing	38	900
E. Awoara	2008-04-07	Pole-and-line fishing	38	1100
E. Awoara	2008-04-07	Pole-and-line fishing	39	1000
E. Awoara	2008-04-07	Pole-and-line fishing	39	1100
E. Awoara	2008-04-07	Pole-and-line fishing	39	1200
E. Awoara	2008-04-07	Pole-and-line fishing	39	1000
E. Awoara	2008-04-07	Pole-and-line fishing	39	1000
E. Awoara	2008-04-07	Pole-and-line fishing	39	1000
E. Awoara	2008-04-07	Pole-and-line fishing	39	1100
E. Awoara	2008-04-07	Pole-and-line fishing	39	1100
E. Awoara	2008-04-07	Pole-and-line fishing	39	1100
E. Awoara	2008-04-07	Pole-and-line fishing	39	1000
E. Awoara	2008-04-07	Pole-and-line fishing	39	1000
E. Awoara	2008-04-07	Gill net	40	1100
E. Awoara	2008-04-07	Pole-and-line fishing	40	1200
E. Awoara	2008-04-07	Pole-and-line fishing	40	1200
E. Awoara	2008-04-07	Pole-and-line fishing	41	1200
E. Awoara	2008-04-07	Pole-and-line fishing	41	1600
E. Awoara	2008-04-07	Pole-and-line fishing	41	1200
E. Awoara	2008-04-07	Pole-and-line fishing	41	1300
E. Awoara	2008-04-07	Pole-and-line fishing	41	1300
E. Awoara	2008-04-07	Pole-and-line fishing	41	1200
E. Awoara	2008-04-07	Pole-and-line fishing	41	1300
E. Awoara	2008-04-07	Pole-and-line fishing	41	1200
E. Awoara	2008-04-07	Pole-and-line fishing	42	1500
E. Awoara	2008-04-07	Pole-and-line fishing	42	1500
E. Awoara	2008-04-07	Pole-and-line fishing	42	1500
E. Awoara	2008-04-07	Pole-and-line fishing	43	1500
E. Awoara	2008-04-07	Pole-and-line fishing	43	1500
E. Awoara	2008-04-07	Set net	43	1200
E. Awoara	2008-04-07	Pole-and-line fishing	43	1700
E. Awoara	2008-04-07	Pole-and-line fishing	43	1400
E. Awoara	2008-04-07	Pole-and-line fishing	43	1300
E. Awoara	2008-04-07	Pole-and-line fishing	44	1400
E. Awoara	2008-04-07	Pole-and-line fishing	44	1400
E. Awoara	2008-04-07	Pole-and-line fishing	45	1600
E. Awoara	2008-04-07	Pole-and-line fishing	45	1700
E. Awoara	2008-04-07	Pole-and-line fishing	46	1500
E. Awoara	2008-04-07	Pole-and-line fishing	46	1600
E. Awoara	2008-04-07	Pole-and-line fishing	46	1800
E. Awoara	2008-04-07	Pole-and-line fishing	47	2200
E. Awoara	2008-04-08	Pole-and-line fishing	28	500
E. Awoara	2008-04-08	Pole-and-line fishing	30	500
E. Awoara	2008-04-08	Pole-and-line fishing	32	500
E. Awoara	2008-04-08	Pole-and-line fishing	34	800
E. Awoara	2008-04-08	Pole-and-line fishing	35	900
E. Awoara	2008-04-08	Pole-and-line fishing	36	800
E. Awoara	2008-04-08	Pole-and-line fishing	36	700
E. Awoara	2008-04-08	Pole-and-line fishing	37	1000
E. Awoara	2008-04-08	Pole-and-line fishing	37	1000
E. Awoara	2008-04-08	Gill net	38	900
E. Awoara	2008-04-08	Pole-and-line fishing	39	1100
E. Awoara	2008-04-08	Pole-and-line fishing	43	1300
E. Awoara	2008-04-09	Pole-and-line fishing	28	400
E. Awoara	2008-04-09	Pole-and-line fishing	34	600
E. Awoara	2008-04-09	Pole-and-line fishing	37	1100
E. Awoara	2008-04-09	Pole-and-line fishing	37	900
E. Awoara	2008-04-09	Pole-and-line fishing	37	900
E. Awoara	2008-04-09	Pole-and-line fishing	43	1300
E. Awoara	2008-04-09	Pole-and-line fishing	47	1800
E. Awoara	2008-04-10	Pole-and-line fishing	35	700
E. Awoara	2008-04-10	Pole-and-line fishing	39	1000
E. Awoara	2008-04-10	Pole-and-line fishing	48	2100
E. Awoara	2008-04-11	Longline	35	800
E. Awoara	2008-04-11	Longline	35	800
E. Awoara	2008-04-12	Pole-and-line fishing	34	600
E. Awoara	2008-04-12	Pole-and-line fishing	36	800
E. Awoara	2008-04-12	Pole-and-line fishing	46	1500
E. Awoara	2008-04-14	Trap pot	28	500
E. Awoara	2008-04-14	Trap pot	32	700
E. Awoara	2008-04-14	Pole-and-line fishing	33	600
E. Awoara	2008-04-14	Trap pot	33	700
E. Awoara	2008-04-14	Trap pot	33	700
E. Awoara	2008-04-14	Trap pot	34	800
E. Awoara	2008-04-14	Pole-and-line fishing	35	700
E. Awoara	2008-04-14	Pole-and-line fishing	35	800
E. Awoara	2008-04-14	Trap pot	35	900
E. Awoara	2008-04-14	Trap pot	35	900
E. Awoara	2008-04-14	Pole-and-line fishing	36	800
E. Awoara	2008-04-14	Pole-and-line fishing	36	800
E. Awoara	2008-04-14	Trap pot	36	900
E. Awoara	2008-04-14	Trap pot	36	800
E. Awoara	2008-04-14	Trap pot	36	900
E. Awoara	2008-04-14	Trap pot	37	900
E. Awoara	2008-04-14	Trap pot	37	900
E. Awoara	2008-04-14	Trap pot	37	1000
E. Awoara	2008-04-14	Pole-and-line fishing	38	800
E. Awoara	2008-04-14	Trap pot	38	1000
E. Awoara	2008-04-14	Pole-and-line fishing	38	1000
E. Awoara	2008-04-14	Trap pot	38	900
E. Awoara	2008-04-14	Pole-and-line fishing	39	900
E. Awoara	2008-04-14	Pole-and-line fishing	40	1000
E. Awoara	2008-04-14	Pole-and-line fishing	40	1100
E. Awoara	2008-04-14	Trap pot	40	1200
E. Awoara	2008-04-14	Trap pot	42	1400
E. Awoara	2008-04-15	Pole-and-line fishing	33	600
E. Awoara	2008-04-15	Pole-and-line fishing	33	700
E. Awoara	2008-04-15	Pole-and-line fishing	37	1000
E. Awoara	2008-04-15	Pole-and-line fishing	39	1100
E. Awoara	2008-04-15	Pole-and-line fishing	40	1100
E. Awoara	2008-04-15	Pole-and-line fishing	41	1000
E. Awoara	2008-04-15	Pole-and-line fishing	48	1900
E. Awoara	2008-04-16	Pole-and-line fishing	30	400
E. Awoara	2008-04-16	Pole-and-line fishing	31	700
E. Awoara	2008-04-16	Pole-and-line fishing	32	700
E. Awoara	2008-04-16	Pole-and-line fishing	32	600
E. Awoara	2008-04-16	Pole-and-line fishing	33	700
E. Awoara	2008-04-16	Pole-and-line fishing	33	600
E. Awoara	2008-04-16	Pole-and-line fishing	33	700
E. Awoara	2008-04-16	Pole-and-line fishing	33	700
E. Awoara	2008-04-16	Pole-and-line fishing	33	600
E. Awoara	2008-04-16	Pole-and-line fishing	33	700
E. Awoara	2008-04-16	Pole-and-line fishing	34	700
E. Awoara	2008-04-16	Pole-and-line fishing	34	700
E. Awoara	2008-04-16	Pole-and-line fishing	34	700
E. Awoara	2008-04-16	Pole-and-line fishing	34	700
E. Awoara	2008-04-16	Trap pot	35	700
E. Awoara	2008-04-16	Pole-and-line fishing	35	700
E. Awoara	2008-04-16	Pole-and-line fishing	35	700
E. Awoara	2008-04-16	Pole-and-line fishing	35	800
E. Awoara	2008-04-16	Trap pot	36	700
E. Awoara	2008-04-16	Trap pot	36	900
E. Awoara	2008-04-16	Pole-and-line fishing	36	900
E. Awoara	2008-04-16	Trap pot	37	800
E. Awoara	2008-04-16	Pole-and-line fishing	37	800
E. Awoara	2008-04-16	Trap pot	37	1000
E. Awoara	2008-04-16	Pole-and-line fishing	37	800
E. Awoara	2008-04-16	Pole-and-line fishing	37	900
E. Awoara	2008-04-16	Trap pot	38	800
E. Awoara	2008-04-16	Trap pot	38	900
E. Awoara	2008-04-16	Pole-and-line fishing	38	1100
E. Awoara	2008-04-16	Pole-and-line fishing	38	1100
E. Awoara	2008-04-16	Pole-and-line fishing	39	1200
E. Awoara	2008-04-16	Trap pot	39	1100
E. Awoara	2008-04-16	Trap pot	39	1100
E. Awoara	2008-04-16	Pole-and-line fishing	39	1100
E. Awoara	2008-04-16	Trap pot	39	1200
E. Awoara	2008-04-16	Pole-and-line fishing	39	1100
E. Awoara	2008-04-16	Pole-and-line fishing	39	1100
E. Awoara	2008-04-16	Pole-and-line fishing	39	1200
E. Awoara	2008-04-16	Trap pot	40	1100
E. Awoara	2008-04-16	Pole-and-line fishing	40	1200
E. Awoara	2008-04-16	Pole-and-line fishing	40	1400
E. Awoara	2008-04-16	Pole-and-line fishing	40	1100
E. Awoara	2008-04-16	Pole-and-line fishing	40	1200
E. Awoara	2008-04-16	Pole-and-line fishing	41	1200
E. Awoara	2008-04-16	Trap pot	41	1400
E. Awoara	2008-04-16	Pole-and-line fishing	41	1300
E. Awoara	2008-04-16	Pole-and-line fishing	41	1300
E. Awoara	2008-04-16	Pole-and-line fishing	42	1200
E. Awoara	2008-04-16	Pole-and-line fishing	42	1200
E. Awoara	2008-04-16	Pole-and-line fishing	42	1300
E. Awoara	2008-04-16	Trap pot	42	1400
E. Awoara	2008-04-16	Pole-and-line fishing	42	1300
E. Awoara	2008-04-16	Pole-and-line fishing	42	1500
E. Awoara	2008-04-16	Trap pot	43	1200
E. Awoara	2008-04-16	Pole-and-line fishing	43	1200
E. Awoara	2008-04-16	Pole-and-line fishing	43	1400
E. Awoara	2008-04-16	Pole-and-line fishing	44	1400
E. Awoara	2008-04-16	Pole-and-line fishing	45	1500
E. Awoara	2008-04-17	Pole-and-line fishing	28	400
E. Awoara	2008-04-17	Pole-and-line fishing	31	500
E. Awoara	2008-04-17	Pole-and-line fishing	31	600
E. Awoara	2008-04-17	Pole-and-line fishing	31	500
E. Awoara	2008-04-17	Pole-and-line fishing	33	600
E. Awoara	2008-04-17	Pole-and-line fishing	33	600
E. Awoara	2008-04-17	Longline	33	600
E. Awoara	2008-04-17	Longline	34	600
E. Awoara	2008-04-17	Longline	35	600
E. Awoara	2008-04-17	Pole-and-line fishing	35	800
E. Awoara	2008-04-17	Pole-and-line fishing	36	800
E. Awoara	2008-04-18	Pole-and-line fishing	31	600
E. Awoara	2008-04-18	Pole-and-line fishing	34	600
E. Awoara	2008-04-18	Longline	34	700
E. Awoara	2008-04-18	Longline	34	800
E. Awoara	2008-04-18	Longline	35	600
E. Awoara	2008-04-18	Longline	35	900
E. Awoara	2008-04-18	Longline	36	800
E. Awoara	2008-04-18	Pole-and-line fishing	36	800
E. Awoara	2008-04-18	Pole-and-line fishing	36	800
E. Awoara	2008-04-18	Longline	37	1000
E. Awoara	2008-04-18	Pole-and-line fishing	37	800
E. Awoara	2008-04-18	Longline	38	900
E. Awoara	2008-04-18	Pole-and-line fishing	38	900
E. Awoara	2008-04-18	Longline	39	1100
E. Awoara	2008-04-18	Pole-and-line fishing	39	1000
E. Awoara	2008-04-18	Pole-and-line fishing	41	1300
E. Awoara	2008-04-18	Longline	42	1200
E. Awoara	2008-04-18	Longline	42	1300
E. Awoara	2008-04-18	Longline	43	1400
E. Awoara	2008-04-18	Pole-and-line fishing	43	1300
E. Awoara	2008-04-18	Longline	45	1600
E. Awoara	2008-04-18	Longline	47	1600
E. Awoara	2008-04-19	Longline	33	600
E. Awoara	2008-04-19	Gill net	34	800
E. Awoara	2008-04-19	Longline	37	900
E. Awoara	2008-04-19	Longline	43	1600
E. Awoara	2008-04-19	Set net	48	1900
E. Awoara	2008-04-21	Gill net	32	600
E. Awoara	2008-04-21	Gill net	32	400
E. Awoara	2008-04-21	Trap pot	33	600
E. Awoara	2008-04-21	Gill net	33	700
E. Awoara	2008-04-21	Gill net	33	500
E. Awoara	2008-04-21	Trap pot	34	500
E. Awoara	2008-04-21	Trap pot	34	700
E. Awoara	2008-04-21	Gill net	34	600
E. Awoara	2008-04-21	Gill net	35	700
E. Awoara	2008-04-21	Pole-and-line fishing	36	700
E. Awoara	2008-04-21	Pole-and-line fishing	37	900
E. Awoara	2008-04-21	Gill net	37	800
E. Awoara	2008-04-21	Trap pot	41	1400
E. Awoara	2008-04-21	Pole-and-line fishing	43	1400
E. Awoara	2008-04-21	Pole-and-line fishing	46	1500
E. Awoara	2008-04-22	Longline	31	600
E. Awoara	2008-04-22	Pole-and-line fishing	32	500
E. Awoara	2008-04-22	Pole-and-line fishing	32	500
E. Awoara	2008-04-22	Pole-and-line fishing	32	600
E. Awoara	2008-04-22	Pole-and-line fishing	33	500
E. Awoara	2008-04-22	Pole-and-line fishing	33	600
E. Awoara	2008-04-22	Longline	33	700
E. Awoara	2008-04-22	Longline	33	700
E. Awoara	2008-04-22	Pole-and-line fishing	33	700
E. Awoara	2008-04-22	Pole-and-line fishing	33	700
E. Awoara	2008-04-22	Longline	34	500
E. Awoara	2008-04-22	Pole-and-line fishing	34	600
E. Awoara	2008-04-22	Trap pot	34	700
E. Awoara	2008-04-22	Pole-and-line fishing	34	600
E. Awoara	2008-04-22	Pole-and-line fishing	34	600
E. Awoara	2008-04-22	Pole-and-line fishing	34	700
E. Awoara	2008-04-22	Pole-and-line fishing	34	700
E. Awoara	2008-04-22	Pole-and-line fishing	34	700
E. Awoara	2008-04-22	Pole-and-line fishing	34	700
E. Awoara	2008-04-22	Pole-and-line fishing	34	700
E. Awoara	2008-04-22	Pole-and-line fishing	35	600
E. Awoara	2008-04-22	Pole-and-line fishing	35	600
E. Awoara	2008-04-22	Pole-and-line fishing	35	700
E. Awoara	2008-04-22	Pole-and-line fishing	35	700
E. Awoara	2008-04-22	Pole-and-line fishing	35	700
E. Awoara	2008-04-22	Pole-and-line fishing	35	700
E. Awoara	2008-04-22	Pole-and-line fishing	35	700
E. Awoara	2008-04-22	Pole-and-line fishing	35	800
E. Awoara	2008-04-22	Pole-and-line fishing	36	700
E. Awoara	2008-04-22	Longline	36	700
E. Awoara	2008-04-22	Longline	36	700
E. Awoara	2008-04-22	Pole-and-line fishing	36	700
E. Awoara	2008-04-22	Longline	36	800
E. Awoara	2008-04-22	Longline	36	800
E. Awoara	2008-04-22	Pole-and-line fishing	36	800
E. Awoara	2008-04-22	Pole-and-line fishing	36	800
E. Awoara	2008-04-22	Pole-and-line fishing	36	600
E. Awoara	2008-04-22	Pole-and-line fishing	36	800
E. Awoara	2008-04-22	Pole-and-line fishing	37	700
E. Awoara	2008-04-22	Pole-and-line fishing	37	800
E. Awoara	2008-04-22	Pole-and-line fishing	37	800
E. Awoara	2008-04-22	Pole-and-line fishing	37	900
E. Awoara	2008-04-22	Longline	37	900
E. Awoara	2008-04-22	Pole-and-line fishing	37	700
E. Awoara	2008-04-22	Longline	37	1000
E. Awoara	2008-04-22	Pole-and-line fishing	37	900
E. Awoara	2008-04-22	Pole-and-line fishing	37	1000
E. Awoara	2008-04-22	Pole-and-line fishing	38	800
E. Awoara	2008-04-22	Trap pot	38	900
E. Awoara	2008-04-22	Pole-and-line fishing	38	700
E. Awoara	2008-04-22	Pole-and-line fishing	38	800
E. Awoara	2008-04-22	Pole-and-line fishing	38	1000
E. Awoara	2008-04-22	Pole-and-line fishing	38	900
E. Awoara	2008-04-22	Pole-and-line fishing	38	900
E. Awoara	2008-04-22	Pole-and-line fishing	38	1000
E. Awoara	2008-04-22	Trap pot	39	900
E. Awoara	2008-04-22	Longline	39	1100
E. Awoara	2008-04-22	Longline	39	1000
E. Awoara	2008-04-22	Longline	39	1100
E. Awoara	2008-04-22	Pole-and-line fishing	39	1000
E. Awoara	2008-04-22	Pole-and-line fishing	39	1100
E. Awoara	2008-04-22	Pole-and-line fishing	39	1000
E. Awoara	2008-04-22	Trap pot	40	1200
E. Awoara	2008-04-22	Longline	40	1200
E. Awoara	2008-04-22	Pole-and-line fishing	40	1100
E. Awoara	2008-04-22	Pole-and-line fishing	40	1000
E. Awoara	2008-04-22	Longline	40	1400
E. Awoara	2008-04-22	Trap pot	41	1100
E. Awoara	2008-04-22	Longline	41	1200
E. Awoara	2008-04-22	Longline	41	1200
E. Awoara	2008-04-22	Pole-and-line fishing	41	1000
E. Awoara	2008-04-22	Pole-and-line fishing	41	1100
E. Awoara	2008-04-22	Pole-and-line fishing	42	1100
E. Awoara	2008-04-22	Pole-and-line fishing	42	1100
E. Awoara	2008-04-22	Pole-and-line fishing	42	1300
E. Awoara	2008-04-22	Pole-and-line fishing	42	1300
E. Awoara	2008-04-22	Pole-and-line fishing	43	1200
E. Awoara	2008-04-22	Pole-and-line fishing	43	1200
E. Awoara	2008-04-22	Pole-and-line fishing	43	1100
E. Awoara	2008-04-22	Pole-and-line fishing	43	1100
E. Awoara	2008-04-22	Pole-and-line fishing	43	1300
E. Awoara	2008-04-22	Pole-and-line fishing	43	1200
E. Awoara	2008-04-22	Pole-and-line fishing	43	1400
E. Awoara	2008-04-22	Pole-and-line fishing	43	1800
E. Awoara	2008-04-22	Pole-and-line fishing	43	1300
E. Awoara	2008-04-22	Pole-and-line fishing	44	1200
E. Awoara	2008-04-22	Pole-and-line fishing	44	1400
E. Awoara	2008-04-22	Pole-and-line fishing	44	1500
E. Awoara	2008-04-22	Pole-and-line fishing	44	1400
E. Awoara	2008-04-22	Pole-and-line fishing	44	1400
E. Awoara	2008-04-22	Pole-and-line fishing	45	1500
E. Awoara	2008-04-22	Pole-and-line fishing	45	1500
E. Awoara	2008-04-22	Pole-and-line fishing	46	1400
E. Awoara	2008-04-22	Pole-and-line fishing	48	1800
E. Awoara	2008-04-22	Pole-and-line fishing	51	1900
E. Awoara	2008-04-23	Longline	25	300
E. Awoara	2008-04-23	Pole-and-line fishing	29	500
E. Awoara	2008-04-23	Trap pot	30	500
E. Awoara	2008-04-23	Trap pot	30	500
E. Awoara	2008-04-23	Pole-and-line fishing	30	600
E. Awoara	2008-04-23	Pole-and-line fishing	31	500
E. Awoara	2008-04-23	Pole-and-line fishing	31	500
E. Awoara	2008-04-23	Longline	31	600
E. Awoara	2008-04-23	Pole-and-line fishing	31	500
E. Awoara	2008-04-23	Pole-and-line fishing	32	500
E. Awoara	2008-04-23	Pole-and-line fishing	32	500
E. Awoara	2008-04-23	Trap pot	32	600
E. Awoara	2008-04-23	Pole-and-line fishing	32	700
E. Awoara	2008-04-23	Pole-and-line fishing	32	600
E. Awoara	2008-04-23	Pole-and-line fishing	32	700
E. Awoara	2008-04-23	Pole-and-line fishing	32	800
E. Awoara	2008-04-23	Pole-and-line fishing	32	700
E. Awoara	2008-04-23	Pole-and-line fishing	32	500
E. Awoara	2008-04-23	Pole-and-line fishing	32	700
E. Awoara	2008-04-23	Pole-and-line fishing	32	600
E. Awoara	2008-04-23	Pole-and-line fishing	32	600
E. Awoara	2008-04-23	Pole-and-line fishing	33	600
E. Awoara	2008-04-23	Pole-and-line fishing	33	500
E. Awoara	2008-04-23	Trap pot	33	600
E. Awoara	2008-04-23	Pole-and-line fishing	33	700
E. Awoara	2008-04-23	Pole-and-line fishing	33	700
E. Awoara	2008-04-23	Pole-and-line fishing	33	600
E. Awoara	2008-04-23	Pole-and-line fishing	33	600
E. Awoara	2008-04-23	Trap pot	33	700
E. Awoara	2008-04-23	Pole-and-line fishing	33	700
E. Awoara	2008-04-23	Trap pot	33	800
E. Awoara	2008-04-23	Pole-and-line fishing	33	700
E. Awoara	2008-04-23	Pole-and-line fishing	33	700
E. Awoara	2008-04-23	Pole-and-line fishing	33	600
E. Awoara	2008-04-23	Pole-and-line fishing	33	800
E. Awoara	2008-04-23	Pole-and-line fishing	33	700
E. Awoara	2008-04-23	Pole-and-line fishing	33	700
E. Awoara	2008-04-23	Longline	33	700
E. Awoara	2008-04-23	Pole-and-line fishing	33	700
E. Awoara	2008-04-23	Pole-and-line fishing	33	500
E. Awoara	2008-04-23	Pole-and-line fishing	33	700
E. Awoara	2008-04-23	Pole-and-line fishing	33	700
E. Awoara	2008-04-23	Pole-and-line fishing	33	700
E. Awoara	2008-04-23	Pole-and-line fishing	34	600
E. Awoara	2008-04-23	Pole-and-line fishing	34	700
E. Awoara	2008-04-23	Trap pot	34	700
E. Awoara	2008-04-23	Pole-and-line fishing	34	700
E. Awoara	2008-04-23	Trap pot	34	800
E. Awoara	2008-04-23	Trap pot	34	800
E. Awoara	2008-04-23	Trap pot	34	800
E. Awoara	2008-04-23	Pole-and-line fishing	34	600
E. Awoara	2008-04-23	Pole-and-line fishing	34	700
E. Awoara	2008-04-23	Trap pot	34	800
E. Awoara	2008-04-23	Pole-and-line fishing	34	700
E. Awoara	2008-04-23	Trap pot	34	800
E. Awoara	2008-04-23	Trap pot	34	800
E. Awoara	2008-04-23	Pole-and-line fishing	34	700
E. Awoara	2008-04-23	Longline	34	700
E. Awoara	2008-04-23	Pole-and-line fishing	34	700
E. Awoara	2008-04-23	Pole-and-line fishing	34	700
E. Awoara	2008-04-23	Pole-and-line fishing	34	700
E. Awoara	2008-04-23	Pole-and-line fishing	34	800
E. Awoara	2008-04-23	Pole-and-line fishing	34	500
E. Awoara	2008-04-23	Pole-and-line fishing	34	800
E. Awoara	2008-04-23	Pole-and-line fishing	34	600
E. Awoara	2008-04-23	Pole-and-line fishing	35	700
E. Awoara	2008-04-23	Trap pot	35	700
E. Awoara	2008-04-23	Trap pot	35	700
E. Awoara	2008-04-23	Pole-and-line fishing	35	800
E. Awoara	2008-04-23	Pole-and-line fishing	35	700
E. Awoara	2008-04-23	Pole-and-line fishing	35	700
E. Awoara	2008-04-23	Pole-and-line fishing	35	700
E. Awoara	2008-04-23	Trap pot	35	800
E. Awoara	2008-04-23	Trap pot	35	800
E. Awoara	2008-04-23	Pole-and-line fishing	35	800
E. Awoara	2008-04-23	Trap pot	35	900
E. Awoara	2008-04-23	Trap pot	35	800
E. Awoara	2008-04-23	Longline	35	700
E. Awoara	2008-04-23	Pole-and-line fishing	35	800
E. Awoara	2008-04-23	Pole-and-line fishing	35	800
E. Awoara	2008-04-23	Pole-and-line fishing	35	700
E. Awoara	2008-04-23	Pole-and-line fishing	36	700
E. Awoara	2008-04-23	Trap pot	36	700
E. Awoara	2008-04-23	Pole-and-line fishing	36	800
E. Awoara	2008-04-23	Pole-and-line fishing	36	800
E. Awoara	2008-04-23	Longline	36	600
E. Awoara	2008-04-23	Pole-and-line fishing	36	900
E. Awoara	2008-04-23	Pole-and-line fishing	36	800
E. Awoara	2008-04-23	Pole-and-line fishing	36	800
E. Awoara	2008-04-23	Trap pot	36	900
E. Awoara	2008-04-23	Trap pot	36	800
E. Awoara	2008-04-23	Pole-and-line fishing	36	700
E. Awoara	2008-04-23	Pole-and-line fishing	36	800
E. Awoara	2008-04-23	Trap pot	36	900
E. Awoara	2008-04-23	Pole-and-line fishing	36	700
E. Awoara	2008-04-23	Pole-and-line fishing	36	700
E. Awoara	2008-04-23	Longline	36	700
E. Awoara	2008-04-23	Trap pot	36	1000
E. Awoara	2008-04-23	Pole-and-line fishing	36	800
E. Awoara	2008-04-23	Longline	36	700
E. Awoara	2008-04-23	Trap pot	36	1000
E. Awoara	2008-04-23	Pole-and-line fishing	36	900
E. Awoara	2008-04-23	Pole-and-line fishing	36	800
E. Awoara	2008-04-23	Longline	36	800
E. Awoara	2008-04-23	Pole-and-line fishing	36	800
E. Awoara	2008-04-23	Pole-and-line fishing	36	800
E. Awoara	2008-04-23	Pole-and-line fishing	36	800
E. Awoara	2008-04-23	Pole-and-line fishing	36	1300
E. Awoara	2008-04-23	Pole-and-line fishing	36	900
E. Awoara	2008-04-23	Pole-and-line fishing	36	900
E. Awoara	2008-04-23	Pole-and-line fishing	36	900
E. Awoara	2008-04-23	Pole-and-line fishing	37	800
E. Awoara	2008-04-23	Pole-and-line fishing	37	900
E. Awoara	2008-04-23	Trap pot	37	800
E. Awoara	2008-04-23	Pole-and-line fishing	37	900
E. Awoara	2008-04-23	Pole-and-line fishing	37	800
E. Awoara	2008-04-23	Pole-and-line fishing	37	800
E. Awoara	2008-04-23	Pole-and-line fishing	37	900
E. Awoara	2008-04-23	Trap pot	37	1000
E. Awoara	2008-04-23	Pole-and-line fishing	37	800
E. Awoara	2008-04-23	Pole-and-line fishing	37	900
E. Awoara	2008-04-23	Pole-and-line fishing	37	900
E. Awoara	2008-04-23	Pole-and-line fishing	37	800
E. Awoara	2008-04-23	Pole-and-line fishing	37	800
E. Awoara	2008-04-23	Pole-and-line fishing	37	900
E. Awoara	2008-04-23	Longline	37	800
E. Awoara	2008-04-23	Pole-and-line fishing	37	900
E. Awoara	2008-04-23	Pole-and-line fishing	37	900
E. Awoara	2008-04-23	Pole-and-line fishing	37	1000
E. Awoara	2008-04-23	Pole-and-line fishing	37	700
E. Awoara	2008-04-23	Pole-and-line fishing	37	800
E. Awoara	2008-04-23	Pole-and-line fishing	37	1100
E. Awoara	2008-04-23	Pole-and-line fishing	37	1000
E. Awoara	2008-04-23	Pole-and-line fishing	37	1000
E. Awoara	2008-04-23	Trap pot	38	900
E. Awoara	2008-04-23	Trap pot	38	1000
E. Awoara	2008-04-23	Trap pot	38	1000
E. Awoara	2008-04-23	Pole-and-line fishing	38	800
E. Awoara	2008-04-23	Pole-and-line fishing	38	800
E. Awoara	2008-04-23	Trap pot	38	1000
E. Awoara	2008-04-23	Pole-and-line fishing	38	900
E. Awoara	2008-04-23	Pole-and-line fishing	38	900
E. Awoara	2008-04-23	Pole-and-line fishing	38	900
E. Awoara	2008-04-23	Pole-and-line fishing	38	900
E. Awoara	2008-04-23	Trap pot	38	1000
E. Awoara	2008-04-23	Pole-and-line fishing	38	900
E. Awoara	2008-04-23	Pole-and-line fishing	38	1000
E. Awoara	2008-04-23	Trap pot	38	1100
E. Awoara	2008-04-23	Pole-and-line fishing	38	1000
E. Awoara	2008-04-23	Pole-and-line fishing	38	900
E. Awoara	2008-04-23	Pole-and-line fishing	38	1000
E. Awoara	2008-04-23	Pole-and-line fishing	38	800
E. Awoara	2008-04-23	Longline	38	900
E. Awoara	2008-04-23	Pole-and-line fishing	38	1000
E. Awoara	2008-04-23	Pole-and-line fishing	38	1000
E. Awoara	2008-04-23	Pole-and-line fishing	39	900
E. Awoara	2008-04-23	Pole-and-line fishing	39	900
E. Awoara	2008-04-23	Pole-and-line fishing	39	900
E. Awoara	2008-04-23	Pole-and-line fishing	39	1000
E. Awoara	2008-04-23	Trap pot	39	1100
E. Awoara	2008-04-23	Trap pot	39	1100
E. Awoara	2008-04-23	Pole-and-line fishing	39	900
E. Awoara	2008-04-23	Trap pot	39	1200
E. Awoara	2008-04-23	Longline	39	1200
E. Awoara	2008-04-23	Pole-and-line fishing	39	1000
E. Awoara	2008-04-23	Pole-and-line fishing	39	1100
E. Awoara	2008-04-23	Pole-and-line fishing	39	1100
E. Awoara	2008-04-23	Pole-and-line fishing	39	1100
E. Awoara	2008-04-23	Pole-and-line fishing	40	1000
E. Awoara	2008-04-23	Pole-and-line fishing	40	1000
E. Awoara	2008-04-23	Pole-and-line fishing	40	1100
E. Awoara	2008-04-23	Trap pot	40	1100
E. Awoara	2008-04-23	Trap pot	40	1200
E. Awoara	2008-04-23	Pole-and-line fishing	40	1200
E. Awoara	2008-04-23	Trap pot	40	1200
E. Awoara	2008-04-23	Pole-and-line fishing	40	1200
E. Awoara	2008-04-23	Longline	40	1100
E. Awoara	2008-04-23	Pole-and-line fishing	40	1300
E. Awoara	2008-04-23	Pole-and-line fishing	40	1200
E. Awoara	2008-04-23	Pole-and-line fishing	41	1200
E. Awoara	2008-04-23	Pole-and-line fishing	41	1100
E. Awoara	2008-04-23	Pole-and-line fishing	41	1300
E. Awoara	2008-04-23	Pole-and-line fishing	42	1300
E. Awoara	2008-04-23	Pole-and-line fishing	42	1200
E. Awoara	2008-04-23	Trap pot	42	1300
E. Awoara	2008-04-23	Pole-and-line fishing	42	1300
E. Awoara	2008-04-23	Pole-and-line fishing	42	1300
E. Awoara	2008-04-23	Pole-and-line fishing	42	1300
E. Awoara	2008-04-23	Pole-and-line fishing	42	1200
E. Awoara	2008-04-23	Pole-and-line fishing	42	1100
E. Awoara	2008-04-23	Pole-and-line fishing	42	1500
E. Awoara	2008-04-23		42	1300
E. Awoara	2008-04-23	Pole-and-line fishing	42	1200
E. Awoara	2008-04-23	Pole-and-line fishing	42	1200
E. Awoara	2008-04-23	Pole-and-line fishing	43	1200
E. Awoara	2008-04-23	Pole-and-line fishing	43	1300
E. Awoara	2008-04-23	Pole-and-line fishing	43	1500
E. Awoara	2008-04-23	Pole-and-line fishing	43	1400
E. Awoara	2008-04-23	Trap pot	43	1500
E. Awoara	2008-04-23	Trap pot	43	1500
E. Awoara	2008-04-23	Pole-and-line fishing	43	1600
E. Awoara	2008-04-23	Pole-and-line fishing	44	1400
E. Awoara	2008-04-23	Pole-and-line fishing	44	1300
E. Awoara	2008-04-23	Pole-and-line fishing	44	1400
E. Awoara	2008-04-23	Pole-and-line fishing	44	1300
E. Awoara	2008-04-23	Pole-and-line fishing	44	1700
E. Awoara	2008-04-23	Pole-and-line fishing	44	1500
E. Awoara	2008-04-23	Pole-and-line fishing	44	1500
E. Awoara	2008-04-23	Pole-and-line fishing	45	1400
E. Awoara	2008-04-23	Pole-and-line fishing	45	1500
E. Awoara	2008-04-23	Longline	45	1500
E. Awoara	2008-04-23	Pole-and-line fishing	46	1800
E. Awoara	2008-04-23	Pole-and-line fishing	46	1400
E. Awoara	2008-04-23	Pole-and-line fishing	47	1900
E. Awoara	2008-04-23	Pole-and-line fishing	47	1600
E. Awoara	2008-04-23	Pole-and-line fishing	47	1800
E. Awoara	2008-04-23	Pole-and-line fishing	47	1800
E. Awoara	2008-04-23	Pole-and-line fishing	47	1500
E. Awoara	2008-04-23	Pole-and-line fishing	47	1500
E. Awoara	2008-04-23	Longline	48	1600
E. Awoara	2008-04-23	Pole-and-line fishing	49	1900
E. Awoara	2008-04-24	Pole-and-line fishing	29	500
E. Awoara	2008-04-24	Trap pot	31	600
E. Awoara	2008-04-24	Pole-and-line fishing	31	600
E. Awoara	2008-04-24	Trap pot	32	700
E. Awoara	2008-04-24	Pole-and-line fishing	33	800
E. Awoara	2008-04-24	Pole-and-line fishing	33	700
E. Awoara	2008-04-24	Pole-and-line fishing	34	800
E. Awoara	2008-04-24	Pole-and-line fishing	34	700
E. Awoara	2008-04-24	Trap pot	35	700
E. Awoara	2008-04-24	Pole-and-line fishing	35	900
E. Awoara	2008-04-24	Trap pot	36	900
E. Awoara	2008-04-24	Pole-and-line fishing	36	1000
E. Awoara	2008-04-24	Pole-and-line fishing	36	1000
E. Awoara	2008-04-24	Pole-and-line fishing	36	900
E. Awoara	2008-04-24	Pole-and-line fishing	36	900
E. Awoara	2008-04-24	Pole-and-line fishing	37	900
E. Awoara	2008-04-24	Pole-and-line fishing	37	1000
E. Awoara	2008-04-24	Pole-and-line fishing	37	1100
E. Awoara	2008-04-24	Pole-and-line fishing	37	1200
E. Awoara	2008-04-24	Trap pot	38	1100
E. Awoara	2008-04-24	Trap pot	38	1100
E. Awoara	2008-04-24	Pole-and-line fishing	38	1100
E. Awoara	2008-04-24	Pole-and-line fishing	38	1200
E. Awoara	2008-04-24	Trap pot	39	1000
E. Awoara	2008-04-24	Trap pot	39	1000
E. Awoara	2008-04-24	Pole-and-line fishing	39	900
E. Awoara	2008-04-24	Trap pot	39	1200
E. Awoara	2008-04-24	Trap pot	40	1100
E. Awoara	2008-04-24	Pole-and-line fishing	40	1000
E. Awoara	2008-04-24	Pole-and-line fishing	40	1200
E. Awoara	2008-04-24	Pole-and-line fishing	40	1100
E. Awoara	2008-04-24	Pole-and-line fishing	40	1200
E. Awoara	2008-04-24	Pole-and-line fishing	41	1200
E. Awoara	2008-04-24	Trap pot	42	1400
E. Awoara	2008-04-24	Pole-and-line fishing	42	1400
E. Awoara	2008-04-24	Pole-and-line fishing	42	1400
E. Awoara	2008-04-24	Pole-and-line fishing	44	1300
E. Awoara	2008-04-24	Pole-and-line fishing	47	1600
E. Awoara	2008-04-25	Pole-and-line fishing	39	1100
E. Awoara	2008-04-26	Pole-and-line fishing	27	500
E. Awoara	2008-04-26	Pole-and-line fishing	31	500
E. Awoara	2008-04-26	Pole-and-line fishing	31	600
E. Awoara	2008-04-26	Pole-and-line fishing	31	600
E. Awoara	2008-04-26	Pole-and-line fishing	31	700
E. Awoara	2008-04-26	Pole-and-line fishing	31	700
E. Awoara	2008-04-26	Pole-and-line fishing	32	600
E. Awoara	2008-04-26	Pole-and-line fishing	32	700
E. Awoara	2008-04-26	Pole-and-line fishing	32	700
E. Awoara	2008-04-26	Pole-and-line fishing	32	600
E. Awoara	2008-04-26	Pole-and-line fishing	33	700
E. Awoara	2008-04-26	Pole-and-line fishing	33	700
E. Awoara	2008-04-26	Pole-and-line fishing	33	700
E. Awoara	2008-04-26	Pole-and-line fishing	33	700
E. Awoara	2008-04-26	Pole-and-line fishing	33	800
E. Awoara	2008-04-26	Pole-and-line fishing	33	600
E. Awoara	2008-04-26	Pole-and-line fishing	33	700
E. Awoara	2008-04-26	Pole-and-line fishing	33	800
E. Awoara	2008-04-26	Pole-and-line fishing	34	600
E. Awoara	2008-04-26	Pole-and-line fishing	34	800
E. Awoara	2008-04-26	Pole-and-line fishing	34	800
E. Awoara	2008-04-26	Pole-and-line fishing	34	900
E. Awoara	2008-04-26	Pole-and-line fishing	34	800
E. Awoara	2008-04-26	Pole-and-line fishing	34	900
E. Awoara	2008-04-26	Pole-and-line fishing	34	800
E. Awoara	2008-04-26	Pole-and-line fishing	34	800
E. Awoara	2008-04-26	Pole-and-line fishing	35	700
E. Awoara	2008-04-26	Pole-and-line fishing	35	700
E. Awoara	2008-04-26	Pole-and-line fishing	35	800
E. Awoara	2008-04-26	Pole-and-line fishing	35	800
E. Awoara	2008-04-26	Pole-and-line fishing	35	800
E. Awoara	2008-04-26	Pole-and-line fishing	35	700
E. Awoara	2008-04-26	Pole-and-line fishing	35	800
E. Awoara	2008-04-26	Pole-and-line fishing	35	700
E. Awoara	2008-04-26	Pole-and-line fishing	35	800
E. Awoara	2008-04-26	Pole-and-line fishing	35	800
E. Awoara	2008-04-26	Pole-and-line fishing	35	800
E. Awoara	2008-04-26	Pole-and-line fishing	35	1000
E. Awoara	2008-04-26	Pole-and-line fishing	35	900
E. Awoara	2008-04-26	Pole-and-line fishing	35	700
E. Awoara	2008-04-26	Pole-and-line fishing	36	700
E. Awoara	2008-04-26	Pole-and-line fishing	36	700
E. Awoara	2008-04-26	Pole-and-line fishing	36	800
E. Awoara	2008-04-26	Pole-and-line fishing	36	900
E. Awoara	2008-04-26	Pole-and-line fishing	37	900
E. Awoara	2008-04-26	Pole-and-line fishing	37	900
E. Awoara	2008-04-26	Pole-and-line fishing	37	1000
E. Awoara	2008-04-26	Pole-and-line fishing	37	1000
E. Awoara	2008-04-26	Pole-and-line fishing	37	1000
E. Awoara	2008-04-26	Pole-and-line fishing	38	900
E. Awoara	2008-04-26	Pole-and-line fishing	38	900
E. Awoara	2008-04-26	Pole-and-line fishing	38	1100
E. Awoara	2008-04-26	Pole-and-line fishing	38	1300
E. Awoara	2008-04-26	Pole-and-line fishing	39	1100
E. Awoara	2008-04-26	Pole-and-line fishing	39	1100
E. Awoara	2008-04-26	Pole-and-line fishing	39	1000
E. Awoara	2008-04-26	Pole-and-line fishing	40	1300
E. Awoara	2008-04-26	Pole-and-line fishing	40	1100
E. Awoara	2008-04-26	Pole-and-line fishing	40	1600
E. Awoara	2008-04-26	Pole-and-line fishing	40	1200
E. Awoara	2008-04-26	Pole-and-line fishing	41	1300
E. Awoara	2008-04-26	Pole-and-line fishing	42	1200
E. Awoara	2008-04-26	Pole-and-line fishing	42	1200
E. Awoara	2008-04-26	Pole-and-line fishing	42	1400
E. Awoara	2008-04-26	Pole-and-line fishing	42	1600
E. Awoara	2008-04-26	Pole-and-line fishing	42	1400
E. Awoara	2008-04-26	Pole-and-line fishing	44	1600
E. Awoara	2008-04-26	Pole-and-line fishing	44	1500
E. Awoara	2008-04-26	Pole-and-line fishing	44	1500
E. Awoara	2008-04-26	Pole-and-line fishing	44	1400
E. Awoara	2008-04-26	Pole-and-line fishing	45	2000
E. Awoara	2008-04-26	Pole-and-line fishing	46	1600
E. Awoara	2008-04-26	Pole-and-line fishing	46	1700
E. Awoara	2008-04-26	Pole-and-line fishing	46	1600
E. Awoara	2008-04-26	Pole-and-line fishing	49	2000
E. Awoara	2008-04-28	Pole-and-line fishing	30	500
E. Awoara	2008-04-28	Pole-and-line fishing	30	500
E. Awoara	2008-04-28	Pole-and-line fishing	31	600
E. Awoara	2008-04-28	Pole-and-line fishing	31	600
E. Awoara	2008-04-28	Pole-and-line fishing	32	600
E. Awoara	2008-04-28	Pole-and-line fishing	32	600
E. Awoara	2008-04-28	Pole-and-line fishing	32	700
E. Awoara	2008-04-28	Pole-and-line fishing	32	800
E. Awoara	2008-04-28	Pole-and-line fishing	33	600
E. Awoara	2008-04-28	Pole-and-line fishing	33	700
E. Awoara	2008-04-28	Pole-and-line fishing	33	700
E. Awoara	2008-04-28	Pole-and-line fishing	33	700
E. Awoara	2008-04-28	Longline	33	800
E. Awoara	2008-04-28	Pole-and-line fishing	34	1000
E. Awoara	2008-04-28	Pole-and-line fishing	35	700
E. Awoara	2008-04-28	Pole-and-line fishing	35	900
E. Awoara	2008-04-28	Pole-and-line fishing	36	700
E. Awoara	2008-04-28	Pole-and-line fishing	36	800
E. Awoara	2008-04-28	Pole-and-line fishing	36	900
E. Awoara	2008-04-28	Pole-and-line fishing	36	800
E. Awoara	2008-04-28	Pole-and-line fishing	36	800
E. Awoara	2008-04-28	Pole-and-line fishing	36	1000
E. Awoara	2008-04-28	Pole-and-line fishing	36	1100
E. Awoara	2008-04-28	Trap pot	36	1000
E. Awoara	2008-04-28	Pole-and-line fishing	37	800
E. Awoara	2008-04-28	Pole-and-line fishing	37	1000
E. Awoara	2008-04-28	Pole-and-line fishing	37	1000
E. Awoara	2008-04-28	Pole-and-line fishing	37	1000
E. Awoara	2008-04-28	Pole-and-line fishing	37	1000
E. Awoara	2008-04-28	Pole-and-line fishing	37	1100
E. Awoara	2008-04-28	Pole-and-line fishing	37	1100
E. Awoara	2008-04-28	Pole-and-line fishing	38	1000
E. Awoara	2008-04-28	Pole-and-line fishing	38	1000
E. Awoara	2008-04-28	Pole-and-line fishing	39	1100
E. Awoara	2008-04-28	Pole-and-line fishing	39	1000
E. Awoara	2008-04-28	Pole-and-line fishing	40	1200
E. Awoara	2008-04-28	Trap pot	40	1100
E. Awoara	2008-04-28	Pole-and-line fishing	41	1300
E. Awoara	2008-04-28	Pole-and-line fishing	41	1300
E. Awoara	2008-04-28	Pole-and-line fishing	42	1200
E. Awoara	2008-04-28	Pole-and-line fishing	42	1300
E. Awoara	2008-04-28	Pole-and-line fishing	42	1300
E. Awoara	2008-04-28	Pole-and-line fishing	42	1300
E. Awoara	2008-04-28	Pole-and-line fishing	42	1200
E. Awoara	2008-04-28	Pole-and-line fishing	42	1300
E. Awoara	2008-04-28	Trap pot	42	1400
E. Awoara	2008-04-28	Pole-and-line fishing	43	1200
E. Awoara	2008-04-28	Pole-and-line fishing	43	1400
E. Awoara	2008-04-28	Pole-and-line fishing	43	1300
E. Awoara	2008-04-28	Pole-and-line fishing	43	1400
E. Awoara	2008-04-28	Pole-and-line fishing	43	1300
E. Awoara	2008-04-28	Pole-and-line fishing	43	1500
E. Awoara	2008-04-28	Pole-and-line fishing	43	1500
E. Awoara	2008-04-28	Pole-and-line fishing	44	1500
E. Awoara	2008-04-28	Pole-and-line fishing	44	1500
E. Awoara	2008-04-28	Pole-and-line fishing	45	1400
E. Awoara	2008-04-28	Pole-and-line fishing	45	1700
E. Awoara	2008-04-28	Pole-and-line fishing	45	1300
E. Awoara	2008-04-28	Pole-and-line fishing	45	1400
E. Awoara	2008-04-28	Pole-and-line fishing	45	1500
E. Awoara	2008-04-28	Pole-and-line fishing	45	1500
E. Awoara	2008-04-28	Pole-and-line fishing	45	1400
E. Awoara	2008-04-28	Pole-and-line fishing	46	1800
E. Awoara	2008-04-28	Pole-and-line fishing	47	1700
E. Awoara	2008-04-28	Pole-and-line fishing	48	1700
E. Awoara	2008-04-28	Pole-and-line fishing	48	1700
E. Awoara	2008-04-28	Pole-and-line fishing	49	1700
E. Awoara	2008-04-28	Pole-and-line fishing	50	2000
E. Awoara	2008-04-29	Pole-and-line fishing	27	400
E. Awoara	2008-04-29	Pole-and-line fishing	30	400
E. Awoara	2008-04-29	Pole-and-line fishing	30	400
E. Awoara	2008-04-29	Pole-and-line fishing	30	500
E. Awoara	2008-04-29	Pole-and-line fishing	30	500
E. Awoara	2008-04-29	Pole-and-line fishing	31	400
E. Awoara	2008-04-29	Pole-and-line fishing	31	400
E. Awoara	2008-04-29	Pole-and-line fishing	31	400
E. Awoara	2008-04-29	Pole-and-line fishing	31	500
E. Awoara	2008-04-29	Pole-and-line fishing	31	500
E. Awoara	2008-04-29	Pole-and-line fishing	31	500
E. Awoara	2008-04-29	Pole-and-line fishing	31	500
E. Awoara	2008-04-29	Pole-and-line fishing	32	500
E. Awoara	2008-04-29	Pole-and-line fishing	32	500
E. Awoara	2008-04-29	Pole-and-line fishing	32	600
E. Awoara	2008-04-29	Pole-and-line fishing	32	600
E. Awoara	2008-04-29	Pole-and-line fishing	32	600
E. Awoara	2008-04-29	Pole-and-line fishing	32	700
E. Awoara	2008-04-29	Pole-and-line fishing	32	700
E. Awoara	2008-04-29	Pole-and-line fishing	32	700
E. Awoara	2008-04-29	Pole-and-line fishing	32	500
[truncated: 98,493 more rows]
